# Supplementary material for: Evolution of Indian Influenza A (H1N1) Hemagglutinin Strains: A Comparative Analysis of the Pandemic Californian HA Strain
Source: Front Mol Biosci. 2023 Mar 16;10:1111869. doi: 10.3389/fmolb.2023.1111869 (PMC10061220; doi:10.3389/fmolb.2023.1111869)
Supplement: Supplementary file 1 [file Table2.XLSX]

## Sheet: Sheet1_RAW DATA
RANK	4	7	3	2	9	6	10	5	1	8
POSITION	26 - 45	66-85	96-115	136 - 155	160 - 179	276 - 295	311 - 330	341 - 360	376 - 395	446 - 465
California_2009_ha	ANNSTDTVDTVLEKNVTVTH	PLHLGKCNIAGWILGNPECE	IVETPSSDNGTCYPGDFIDY	KTSSWPNHDSNKGVTAACPH	SFYKNLIWLVKKGNSYPKLS	RNAGSGIIISDTPVHDCNTT	NIHPITIGKCPKYVKSTKLR	IQSRGLFGAIAGFIEGGWTG	SGYAADLKSTQNAIDEITNK	LENERTLDYHDSNVKNLYEK
RANK	3	6	10	2	8	5	9	4	1	7
POSITION	26 - 45	66 - 85	242 - 261	136 - 155	160 - 179	276 - 295	311 - 330	341 - 360	376 - 395	446 - 465
India_2009_ha	ANNSTDTVDTVLEKNVTVTH	PLHLGKCNIAGWILGNPECE	GRMNYYWTLVEPGDKITFEA	KTSSWPNHDSNKGVTAACPH	SFYKNLIWLVKKGNSYPKLS	RNAGSGIIISDTPVHDCNTT	NIHPITIGKCPKYVKSTKLR	IQSRGLFGAIAGFIEGGWTG	SGYAADLKSTQNAIDEITNK	LENERTLDYHDSNVKNLYEK
RANK	2	6	10	1	9	5	3	4	8	7
POSITION	26 - 45	66 - 85	242 - 261	136 - 155	160 - 179	276 - 295	366 - 385	341 - 360	386 - 405	446 - 465
India_2010_ha	ANNSTDTVDTVLEKNVTVTH	PLHLGKCNIAGWILGNPECE	GRMINYWTLVEPGDKITFEA	KTSSWPNHDSNKGVTAACPH	SFYKNLIWLVKKGNSYPKLS	RNAGSGIIISDTPVHDCNTT	YGYHHQNEQGSGYAADLKST	IQSRGLFGAIAGFIEGGWTG	QNAIDKITNKVNSVIEKMNT	LENERTLDYHDSNVKNLYEK
RANK	2	6	10	1	9	5	3	4	8	4
POSITION	26 - 45	66 - 85	242 - 261	136 - 155	160 - 179	276 - 295	366 - 385	341 - 360	386 - 405	446 - 465
India_2011_ha	ANNSTDTVDTVLEKNVTVTH	PLHLGKCNIAGWILGNPECE	GRMINYWTLVEPGDKITFEA	KTSSWPNHDSNKGVTAACPH	SFYKNLIWLVKKGNSYPKLS	RNAGSGIIISDTPVHDCNTT	YGYHHQNEQGSGYAADLKST	IQSRGLFGAIAGFIEGGWTG	QNAIDKITNKVNSVIEKMNT	LENERTLDYHDSNVKNLYEK
RANK	2	5	9	1	7	8	3	4	10	6
POSITION	26 - 45	66 - 85	242 - 261	136 - 155	160 - 179	311 - 330	366 - 385	341 - 360	386 - 405	446 - 465
India_2012_ha	ANNSTDTVDTVLEKNVTVTH	PLHLGKCNIAGWILGNPECE	GRMNYYWTLVEPGDKITFEA	KTSSWPNHDSNKGVTAACPH	SFYKNLIWLVKKGNSYPKLS	NIHPITIGKCPKYVKSTKLR	YGYHHQNEQGSGYAADLKST	IQSRGLFGAIAGFIEGGWTG	QNAIDKITNKVNSVIENMNT	LENERTLDYHDSNVKNLYEK
RANK	2	6	10	1	5	9	3	4	8	7
POSITION	16 - 35	66 - 85	242 - 261	136 - 155	276 - 295	311 - 330	366 - 385	341 - 360	386 - 405	446 - 465
India_2013_ha	NADTLCIGYHANNSTDTVDT	PLHLGKCNIAGWILGNPECE	GRMNYYWTLVEPGDKITFEA	KTSSWPNHDSNKGVTAACPH	RNAGSGIIISDTPVHDCNTT	NIHPITIGKCPKYVKSTKLR	YGYHHQNEQGSGYAADLKST	IQSRGLFGAIAGFIEGGWTG	QNAIDKITNKVNSVIEKMNT	LENERTLDYHDSNVKNLYEK
RANK	2	6	5	1	9	10	3	4	8	7
POSITION	26 - 45	66 - 85	276 - 295	136 - 155	160 - 179	311 - 330	366 - 385	341 - 360	386 - 405	446 - 465
India_2014_ha	ANNSTDTVDTVLEKNVTVTH	PLHLGKCNIAGWILGNPECE	RNAGSGIIISDTPVHDCNTT	KTSSWPNHDSNKGVTAACPH	SFYKNLIWLVKKGNSYPKLS	NIHPITIGKCPKYVKSTKLR	YGYHHQNEQGSGYAADLKST	IQSRGLFGAIAGFIEGGWTG	QNAIDKITNKVNSVIEKMNT	LENERTLDYHDSNVKNLYEK
RANK	2	5	4	1	8	9	10	3	7	6
POSITION	26 - 45	66 - 85	276 - 295	136 - 155	160 - 179	311 - 330	230 - 249	341 - 360	386 - 405	446 - 465
India_2015_ha	ANNSTDTVDTVLEKNVTVTH	PLHLGKCNIAGWILGNPECE	RNAGSGIIISDTPVHDCNTT	KTSSWPNHDSNKGVTAACPH	SFYKNLIWLVKKGNSYPKLS	NIHPITIGKCPKYVKSTKLR	EIAIRPKVRFQEGRMNYYWT	IQSRGLFGAIAGFIEGGWTG	QNAIDKITNKVNSVIEKMNT	LENERTLDYHDSNVKNLYEK
RANK	2	6	5	1	9	10	3	4	8	7
POSITION	26 - 45	66 - 85	276 - 295	136 - 155	160 - 179	515 - 534	366 - 385	341 - 360	386 - 405	446 - 465
India_2016_ha	ANNSTDTVDTVLEKNVTVTH	PLHLGKCNIAGWILGNPECE	RNAGSGIIISDTPVHDCNTT	KTSSWPNHDSNKGVTAACPH	SFYKNLIWLVKKGNSYPKLN	EKIDGVKLESTRIYQILAIY	YGYHHQNEQGSGYAADLKST	IQSRGLFGAIAGFIEGGWTG	QNAIDKITNKVNSVIEKMNT	LENERTLDYHDSNVKNLYEK
RANK	2	6	5	1	9	10	3	4	8	7
POSITION	26 - 45	66 - 85	276 - 295	136 - 155	160 - 179	515 - 534	366 - 385	341 - 360	386 - 405	446 - 465
India_2017_ha	ANNSTDTVDTVLEKNVTVTH	PLHLGKCNIAGWILGNPECE	RNAGSGIIISDTPVHDCNTT	KTSSWPNHDSNKGVTAACPH	SFYKNLIWLVKKGNSYPKLN	EKIDGVKLESTRIYQILAIY	YGYHHQNEQGSGYAADLKST	IQSRGLFGAIAGFIEGGWTG	QNAIDKITNKVNSVIEKMNT	LENERTLDYHDSNVKNLYEK
RANK	1	6	5	2	9	10	3	4	8	7
POSITION	26 - 45	66 - 85	276 - 295	146 - 165	317 - 336	242 - 261	366 - 385	341 - 360	386 - 405	446 - 465
India_2018_ha	ANNSTDTVDTVLEKNVTVTH	PLHLGKCNIAGWILGNPECE	RNAGSGIIISDTPVHDCNTT	NKGVTAACPHAGAKSFYKNL	IGTCPKYVKSTKLRLATGLR	GRMNYYWTLVEPGDKITFEA	YGYHHQNEQGSGYAADLKST	IQSRGLFGAIAGFIEGGWTG	QNAIDKITNKVNSVIEKMNT	LENERTLDYHDSNVKNLYEK

## Sheet: Antigenic Site_2009-2018
Supplementary file 3 - Epitope binding site of Influenza A H1N1 virus circulating during 2009 -2018
Evolution of Indian Influenza A (H1N1) Hemagglutinin Strains: a comparative analysis of the pandemic Californian HA
Shilpa Sri Pushan1, Mahesh Samantaray1, Muthukumaran Rajagopalan 2 and Ramaswamy Amutha1*
1Department of Bioinformatics, Pondicherry University, R. V. Nagar, Kalapet, Puducherry- 605014, India
2Department of Biological Sciences and Bioengineering, Indian Institute of Technology Kanpur, Kanpur
* Corresponding author email ID: amutha_ramu@yahoo.com / ramutha@bicpu.edu.in
	1	2	3	4	5	6	7	8	9	10
POSITION	26 - 45 (0.997 rank-2)	66-85 (0.995/6 rank 4-6)	96-115 (0.999)	136 - 155 (1.000 rank-1)	160 - 179 (0.869/85 rank-9)	276 - 295 (0.996/8 rank 4-5)	311 - 330 (0.409 rank -10)	341 - 360 (0.996/8 rank 3-4)	376 - 395 (1.000 rank -1)	446 - 465 (0.858/994 rank 5-8 )
	26-45	66-85	96-155	136-155	160-179	276-295	311-330	341-360	376-395	446-465
C3W5S1_I09A0(strain swl A/California/04/2009	ANNSTDTVDTVLEKNVTVTH	PLHLGKCNIAGWILGNPECE	IVETPSSDNGTCYPGDFIDY	KTSSWPNHDSNKGVTAACPH	SFYKNLIWLVKKGNSYPKLS	RNAGSGIIISDTPVHDCNTT	NIHPITIGKCPKYVKSTKLR	IQSRGLFGAIAGFIEGGWTG	SGYAADLKSTQNAIDEITNK	LENERTLDYHDSNVKNLYEK
AEM63482 A/Blore/NIV1196/2009_India	ANNSTDTVDTVLEKNVTVTH	PLHLGKCNIAGWILGNPECE	×	×	×	×	NIHPITIGKCPKYVKSTKLR	IQSRGLFGAIAGFIEGGWTG	SGYAADLKSTQNAIDEITNK	LENERTLDYHDSNVKNLYEK
AIU46627 A/Khargone/293/2010_India	ANNSTDTVDTVLEKNVTVTH	PLHLGKCNIAGWILGNPECE	×	KTSSWPNHDSNKGVTAACPH	SFYKNLIWLVKKGNSYPKLS	RNAGSGIIISDTPVHDCNTT	NIHPITIGKCPKYVKSTKLR	IQSRGLFGAIAGFIEGGWTG	×	LENERTLDYHDSNVKNLYEK
AEX63612 A/India/GWL01/2011_India	ANNSTDTVDTVLEKNVTVTH	PLHLGKCNIAGWILGNPECE	×	KTSSWPNHDSNKGVTAACPH	SFYKNLIWLVKKGNSYPKLS	RNAGSGIIISDTPVHDCNTT	×	IQSRGLFGAIAGFIEGGWTG	×	LENERTLDYHDSNVKNLYEK
AJE62498 A/Delhi/057/2012_India	ANNSTDTVDTVLEKNVTVTH	PLHLGKCNIAGWILGNPECE	×	KTSSWPNHDSNKGVTAACPH	SFYKNLIWLVKKGNSYPKLS	RNAGSGIIISDTPVHDCNTT	NIHPITIGKCPKYVKSTKLR	IQSRGLFGAIAGFIEGGWTG	×	LENERTLDYHDSNVKNLYEK
AKE37409 A/India/Alp135125/2013_India	ANNSTDTVDTVLEKNVTVTH	PLHLGKCNIAGWILGNPECE	×	KTSSWPNHDSNKGVTAACPH	GFYKNLIWLVKKGNSYPKLS	RNAGSGIIISDTPVHDCNTT	NIHPITIGKCPKYVKSTKLR	IQSRGLFGAIAGFIEGGWTG	×	LENERTLDYHYSNVKNLYEK
ARG42801 A/Kerala/RGCB140815/2014_India	ANNSTDTVDTVLEKNVTVTH	PLHLGKCNIAGWILGNPECE	×	KTSSWPNHDSNKGVTAACPH	SFYKNLIWLVKKGNSYPKLS	RNAGSGIIISDTPVHDCNTT	×	IQSRGLFGAIAGFIEGGWTG	×	LENERTLDYHDSNVKNLYEK
ALK80385 A/India/DRDE_GWL719/2015_India	ANNSTDTVDTVLEKNVTVTH	PLHLGKCNIAGWILGNPECE	×	×	×	RNAGSGIIISDTPVHDCNTT	×	IQSRGLFGAIAGFIEGGWTG	×	LENERTLDYHDSNVKNLYEK
ASJ82246 A/India/P167512/2016_India	ANNSTDTVDTVLEKNVTVTH	PLHLGKCNIAGWILGNPECE	×	KTSSWPNHDSNKGVTAACPH	SFYKNLIWLVKKGNSYPKLN	RNAGSGIIISDTPVHDCNTT	×	IQSRGLFGAIAGFIEGGWTG	×	LENERTLDYHDSNVKNLYEK
ASJ82235 A/India/P1722376/2017_India	ANNSTDTVDTVLEKNVTVTH	PLHLGKCNIAGWILGNPECE	×	KTSSWPNHDSNKGVTAACPH	SFYKNLIWLVKKGNSYPKLN	RNAGSGIIISDTPVHDCNTT	×	IQSRGLFGAIAGFIEGGWTG	×	LENERTLDYHDSNVKNLYEK
QCP70896 A/India/Che-1851811/2018_India	ANNSTDTVDTVLEKNVTVTH	PLHLGKCNIAGWILGNPECE	×	×	×	RNAGSGIIISDTPVHDCNTT	×	IQSRGLFGAIAGFIEGGWTG	×	LENERTLDYHDSNVKNLYEK
POSITION	1-20 (No score)	110-129 (0.275)	146-165 (0.941 rank-7)	242 - 261 (0.460)	317 - 336 (0.426 rank 9)	366 - 385 (0.996 rank 2)	386 - 405 (0.980 rank 7-8)	407-426 (0.561 rank-9)	408-427 (0.253 rank-9)	515 - 534 (0.292 - 0.426 rank-9-10)
C3W5S1_I09A0(strain swl A/California/04/2009	×	×	×	×	×	×	×	×	×	×
AEM63482 A/Blore/NIV1196/2009_India	MKAILVVLLYTFATANADTL	GDFIDYEELREQLSSVSSLE	×	×	×	×	×	×	TAVGKEFNHLEKRIENLNKK	EEIDGVKLESTRIYQILAIY
AIU46627 A/Khargone/293/2010_India	×	×	×	×	×	YGYHHQNEQGSGYAADLKST	QNAIDKITNKVNSVIEKMNT	×	×	×
AEX63612 A/India/GWL01/2011_India	×	×	×	GRMINYWTLVEPGDKITFEA	×	YGYHHQNEQGSGYAADLKST	QNAIDKITNKVNSVIEKMNT	×	×	×
AJE62498 A/Delhi/057/2012_India	×	×	×	×	×	YGYHHQNEQGSGYAADLKST	QNAIDKITNKVNSVIEKMNT	×	×	×
AKE37409 A/India/Alp135125/2013_India	×	×	×	×	×	YGYHHQNEQGSGYAADLKST	QNAIDKITNKVNSVIEKMNT	×	×	×
ARG42801 A/Kerala/RGCB140815/2014_India	×	×	×	×	×	YGYHHQNEQGSGYAADLKST	QNAIDKITNKVNSVIEKMNT	×	×	EKIDGVKLESTRIYQILAIY
ALK80385 A/India/DRDE_GWL719/2015_India	×	×	DKGVTAACPHAGAKSFYKNL	×	×	YGYHHQNEQGSGYAADLKST	QNAIDKITNKVNSVIEKMNQ	FTAVGKEFKHLEKRIENLNT	×	EKIDGVKLESTRIYQILAIY
ASJ82246 A/India/P167512/2016_India	×	×	×	×	×	YGYHHQNEQGSGYAADLKST	QNAIDKITNKVNSVIEKMNT	×	×	EKIDGVKLESTRIYQILAIY
ASJ82235 A/India/P1722376/2017_India	×	×	×	×	×	YGYHHQNEQGSGYAADLKST	QNAIDKITNKVNSVIEKMNT	×	×	EKIDGVKLESTRIYQILAIY
QCP70896 A/India/Che-1851811/2018_India	×	×	NKGVTAACPHAGAKSFYKNL	GRMNYYWTLVEPGDKITFEA	IGTCPKYVKSTKLRLATGLR	YGYHHQNEQGSGYAADLKST	QNAIDKITNKVNSVIEKMNT	×	×	×
CONSERVED IN INDIAN ISOLATES DURING 2009 - 2018		4		Top 10 proposed position of Antigenic site for India_H1N1_HA		SVMTriP score	Sequence
NOT FOUND IN INDIAN ISOLATES DURING 2009 - 2018		1		26 - 45		0.997	ANNSTDTVDTVLEKNVTVTH
CONSERVNESS MAINTAINED DURING 2009 - 2018, EXCEPT 2009, 2015, and 2018		1		66 - 85		0.995	PLHLGKCNIAGWILGNPECE
CONSERVNESS MAINTAINED DURING 2010 - 2018, EXCEPT 2009		1		96 - 115 deleted/ mutated (0.999)Present in HA protein in California strain but absent in HA protein in tested Indian isolate of Influenza A H1N1
NOT FOUND IN INDIAN ISOLATES DURING 2010 - 2018		1		136 - 155		1	KTSSWPNHDSNKGVTAACPH
CONSERVNESS MAINTAINED DURING 2009 - 2018,		1		160 - 179		0.869	G/SFYKNLIWLVKKGNSYPKLS/N
EXCEPT 2009, 2015, and 2018 WITH POINT MUTATION IN 2013, 2016 & 2017				276 - 295		0.996	RNAGSGIIISDTPVHDCNTT
CONSERVED DURING 2009 - 2013, EXCEPT 2011, NOT FOUND IN 2014 - 2018		1		341 - 360		0.996	IQSRGLFGAIAGFIEGGWTG
TOTAL ANTIGENIC SITE IN REFERENCE STRAIN		10		366 - 385		0.996	YGYHHQNEQGSGYAADLKST
NEW ANTIGENIC SITE (NOT FOUND IN REFERENCE STRAIN)		9 DIFFERENT POSITIONS		376 - 395 deleted/ mutated (1.00), Present in HA protein in California strain but absent in HA protein in tested Indian isolate of Influenza A H1N1
ANTIGENIC SITE OF REFERENCE STRAIN (California_2009_HA)		TOTAL 10		386 - 405		0.98	QNAIDKITNKVNSVIEKMNT
				446 - 465		0.858 - 0.994	LENERTLDYHDSNVKNLYEK
				515 - 534		0.292 - 0.426	EKIDGVKLESTRIYQILAIY
			Top 10 proposed position of Antigenic site in HA protein in Influenza A H1N1 of Indian isolates
			S. No.	Rank	Position	Epitope	SVMTriP Score
			1	1	136 - 155	KTSSWPNHDSNKGVTAACPH	1
			2	2	26 - 45	ANNSTDTVDTVLEKNVTVTH	0.997
			3	3	366 - 385	YGYHHQNEQGSGYAADLKST	0.996
			4	3	341 - 360	IQSRGLFGAIAGFIEGGWTG	0.996
			5	3	276 - 295	RNAGSGIIISDTPVHDCNTT	0.996
			6	4	66 - 85	PLHLGKCNIAGWILGNPECE	0.995
			7	5	386 - 405	QNAIDKITNKVNSVIEKMNT	0.98
			8	6	446 - 465	LENERTLDYHDSNVKNLYEK	0.858 - 0.994
			9	7	160 - 179	(G)SFYKNLIWLVKKGNSYPKLS(N)	0.869
			10	8	515 - 534	EKIDGVKLESTRIYQILAIY	0.292 - 0.426
