# Supplementary material for: Evolution of Indian Influenza A (H1N1) Hemagglutinin Strains: A Comparative Analysis of the Pandemic Californian HA Strain
Source: Front Mol Biosci. 2023 Mar 16;10:1111869. doi: 10.3389/fmolb.2023.1111869 (PMC10061220; doi:10.3389/fmolb.2023.1111869)
Supplement: Supplementary file 2 [file Table3.XLSX]

## Sheet: Sheet1
SF1-For Reviewers Refrence	The list of 512 Indian HA starins with the highlighted 16 essential mutatios (Reference for Table 3)
	Accession Number	Strain Name	Amino Acid Position ->	1	2	3	4	5	6	7	8	9	10	10.6533	11.5574	13.3656	14.2697	15.1738	16.0779	16.982	17.8861	19	20	21	22	23	24	25	26	27	28	29	30	31	32	33	34.1598	35.0639	35.968	36.8721	37.7762	38.6803	39.5844	41.3926	42.2967	43.2008	44.1049	45.009	45.9131
Reference Pandemic Strain	GQ280797	A/California/04/2009		M	K	A	I	L	V	V	L	L	Y	T	F	A	T	A	N	A	D	T	L	C	I	G	Y	H	A	N	N	S	T	D	T	V	D	T	V	L	E	K	N	V	T	V	T	H	S
India - 2009	AEN79398	A/Assam/2220/2009 200		M	K	A	I	L	V	V	L	L	Y	T	F	A	T	A	N	A	D	T	L	C	I	G	Y	H	A	N	N	S	T	D	T	V	D	T	V	L	E	K	N	V	T	V	T	H	S
	ALX27941	A/Assam/2257/2009 200		M	K	A	I	L	V	V	L	L	Y	T	F	A	T	A	N	A	D	T	L	C	I	G	Y	H	A	N	N	S	T	D	T	V	D	T	V	L	E	K	N	V	T	V	T	H	S
	ALX27940	A/Assam/2264/2009 200		M	K	A	I	L	V	V	L	L	Y	T	F	A	T	A	N	A	D	T	L	C	I	G	Y	H	A	N	N	S	T	D	T	V	D	T	V	L	E	K	N	V	T	V	T	H	S
	AKM14710	A/Bangalore/10519-13/		M	K	A	I	L	V	V	L	L	Y	T	F	A	T	A	N	A	D	T	L	C	I	G	Y	H	A	N	N	S	T	D	T	V	D	T	V	L	E	K	N	V	T	V	T	H	S
	AKM14711	A/Bangalore/10695-10/		M	K	A	I	L	V	V	L	L	Y	T	F	A	T	A	N	A	D	T	L	C	I	G	Y	H	A	N	N	S	T	D	T	V	D	T	V	L	E	K	N	V	T	V	T	H	S
	AKM14712	A/Bangalore/10698-02/		M	K	A	I	L	V	V	L	L	Y	T	F	A	T	A	N	A	D	T	L	C	I	G	Y	H	A	N	N	S	T	D	T	V	D	T	V	L	E	K	N	V	T	V	T	H	S
	AKM14713	A/Bangalore/11210-01/		M	K	A	I	L	V	V	L	L	H	T	F	A	T	A	S	A	D	T	L	C	I	G	Y	H	A	N	N	S	T	D	T	V	D	T	V	L	E	K	N	V	T	V	T	H	S
	AKM14714	A/Bangalore/11406-11/		M	K	A	I	L	V	V	L	L	Y	T	F	A	T	A	N	A	D	T	L	C	I	G	Y	H	A	N	N	S	T	D	T	V	D	T	V	L	E	K	N	V	T	V	T	H	S
	AKM14715	A/Bangalore/11658-15/		M	K	A	I	L	V	V	L	L	Y	T	F	A	T	A	N	A	D	T	L	C	I	G	Y	H	A	N	N	S	T	D	T	V	D	T	V	L	E	K	N	V	T	V	T	H	S
	AKM14716	A/Bangalore/12220-18/		M	K	A	I	L	V	V	L	L	Y	T	F	A	T	A	N	A	D	T	L	C	I	G	Y	H	A	N	N	S	T	D	T	V	D	T	V	L	E	K	N	V	T	V	T	H	S
	AKM14702	A/Bangalore/2960-03/2		M	K	A	I	L	I	V	L	L	Y	T	F	A	T	A	N	A	D	T	L	C	I	G	Y	H	A	N	N	S	T	D	T	V	D	T	V	L	E	K	N	V	T	V	T	H	S
	AKM14703	A/Bangalore/6053-14/2		M	K	A	I	L	V	V	L	L	Y	T	F	A	T	A	N	A	D	T	L	C	I	G	Y	H	A	N	N	S	T	D	T	V	D	T	V	L	E	K	N	V	T	V	T	H	S
	AKM14704	A/Bangalore/6206-12/2		M	E	A	I	L	V	V	L	L	Y	T	F	A	T	A	N	A	D	T	L	C	I	G	Y	H	A	N	N	S	T	D	T	V	D	T	V	L	E	K	N	V	T	V	T	H	S
	AKM14705	A/Bangalore/6974-08/2		M	K	A	I	L	V	V	L	L	Y	T	F	A	T	A	N	A	D	T	L	C	I	G	Y	H	A	N	N	S	T	D	T	V	D	T	V	L	E	K	N	V	T	V	T	H	S
	AKM14706	A/Bangalore/8330-09/2		M	K	A	I	L	V	V	L	L	Y	T	F	A	T	A	N	A	D	T	L	C	I	G	Y	H	A	N	N	S	T	D	T	V	D	T	V	L	E	K	N	V	T	V	T	H	S
	AKM14707	A/Bangalore/8973-04/2		M	K	A	I	L	V	V	L	L	Y	T	F	A	T	A	N	A	D	T	L	C	I	G	Y	H	A	N	N	S	T	D	T	V	D	T	V	L	E	K	N	V	T	V	T	H	S
	AKM14708	A/Bangalore/8975-19/2		M	K	A	I	L	V	V	L	L	Y	T	F	A	T	A	N	A	D	T	L	C	I	G	Y	H	A	N	N	S	T	D	T	V	D	T	V	L	E	K	N	V	T	V	T	H	S
	AKM14709	A/Bangalore/9274-06/2		M	K	A	I	L	V	V	L	L	Y	T	F	A	T	A	N	A	D	T	L	C	I	G	Y	H	A	N	N	S	T	D	T	V	D	T	V	L	E	K	N	V	T	V	T	H	S
	AJE62444	A/Bihar/003/2009 2009		M	K	A	I	L	V	V	L	L	Y	T	F	A	T	A	N	A	D	T	L	C	I	G	Y	H	A	N	N	S	T	D	T	V	D	T	V	L	E	K	N	V	T	V	T	H	S
	ADG57092	A/Blore/NIV1189/2009		M	K	A	I	L	V	V	L	L	Y	T	F	A	T	A	N	A	D	T	L	C	I	G	Y	H	A	N	N	S	T	D	T	V	D	T	V	L	E	K	N	V	T	V	T	H	S
	AEM63482	A/Blore/NIV1196/2009		M	K	A	I	L	V	V	L	L	Y	T	F	A	T	A	N	A	D	T	L	C	I	G	Y	H	A	N	N	S	T	D	T	V	D	T	V	L	E	K	N	V	T	V	T	H	S
	AJE62451	A/Chattisgarh/010/200		M	K	A	I	L	V	V	L	L	Y	T	F	A	T	A	N	A	D	T	L	C	I	G	Y	H	A	N	N	S	T	D	T	V	D	T	V	L	E	K	N	V	T	V	T	H	S
	AEM63498	A/Che/NIV245/2009 200		M	K	A	I	L	V	V	L	L	Y	T	F	A	T	A	N	A	D	T	L	C	R	G	W	H	A	N	N	S	T	D	T	V	D	T	V	L	E	K	N	V	T	V	T	H	S
	AEM63499	A/Che/NIV246/2009 200		M	K	A	I	L	V	V	L	L	Y	T	F	A	T	A	N	A	D	T	L	C	I	G	Y	H	A	N	N	S	T	D	T	V	D	T	V	L	E	K	N	V	T	V	T	H	S
	AEM63506	A/Che/NIV551/2009 200		M	K	A	I	L	V	V	L	L	Y	T	F	A	T	A	N	A	D	T	L	C	I	G	Y	H	A	N	N	S	T	D	T	V	D	T	V	L	E	K	N	V	T	V	T	H	S
	ADG57090	A/Che/NIV658/2009 200		M	K	A	I	L	V	V	L	L	Y	T	F	A	T	A	N	A	D	T	L	C	I	G	Y	H	A	N	N	S	T	D	T	V	D	T	V	L	E	K	N	V	T	V	T	H	S
	AJE62457	A/Delhi/016/2009 2009		M	K	A	I	L	V	V	L	L	Y	T	F	A	T	A	N	A	D	T	L	C	I	G	Y	H	A	N	N	S	T	D	T	V	D	T	V	L	E	K	N	V	T	V	T	H	S
	AJE62458	A/Delhi/017/2009 2009		M	K	A	I	L	V	V	L	L	Y	T	F	A	T	A	N	A	D	T	L	C	I	G	Y	H	A	N	N	S	T	D	T	V	D	T	V	L	E	K	N	V	T	V	T	H	S
	AJE62459	A/Delhi/018/2009 2009		M	K	A	I	L	V	V	L	L	Y	T	F	A	T	A	N	A	D	T	L	C	I	G	Y	H	A	N	N	S	T	D	T	V	D	T	V	L	E	K	N	V	T	V	T	H	S
	AEM63469	A/Delhi/NIV0951830/20		M	K	A	I	L	V	V	L	L	Y	T	F	A	T	A	N	A	D	T	L	C	I	G	Y	H	A	N	N	S	T	D	T	V	D	T	V	L	E	K	N	V	T	V	T	H	S
	AEM63470	A/Delhi/NIV0951831/20		M	K	A	I	L	V	V	L	L	Y	T	F	A	T	A	N	A	D	T	L	C	I	G	Y	H	A	N	N	S	T	D	T	V	D	T	V	L	E	K	N	V	T	V	T	H	S
	AEM63471	A/Delhi/NIV0951832/20		M	K	A	I	L	V	V	L	L	Y	T	F	A	T	A	N	A	D	T	L	C	I	G	Y	H	A	N	N	S	T	D	T	V	D	T	V	L	E	K	N	V	T	V	T	H	S
	AEM63472	A/Delhi/NIV0951833/20		M	K	A	I	L	V	V	L	L	Y	T	F	A	T	A	N	A	D	T	L	C	I	G	Y	H	A	N	N	S	T	D	T	V	D	T	V	L	E	K	N	V	T	V	T	H	S
	ADG57087	A/Delhi/NIV57/2009 20		M	K	A	I	L	V	V	L	L	Y	T	F	A	T	A	N	A	D	T	L	C	I	G	Y	H	A	N	N	S	T	D	T	V	D	T	V	L	E	K	N	V	T	V	T	H	S
	ADG57093	A/Dhule/NIV9433/2009		M	E	A	I	L	V	V	L	L	Y	T	F	A	T	A	N	A	D	T	L	C	I	G	Y	H	A	N	N	S	T	D	T	V	D	T	V	L	E	K	N	V	T	V	T	H	S
	AJE62447	A/Goa/006/2009 2009/1		M	K	A	I	L	V	V	L	L	Y	T	F	A	T	A	N	A	D	T	L	C	I	G	Y	H	A	N	N	S	T	D	T	V	D	T	V	L	E	K	N	V	T	V	T	H	S
	AJE62449	A/Gujarat/008/2009 20		M	K	A	I	L	V	V	L	L	Y	T	F	A	T	A	N	A	D	T	L	C	I	G	Y	H	A	N	N	S	T	D	T	V	D	T	V	L	E	K	N	V	T	V	T	H	S
	AJE62456	A/Haryana/015/2009 20		M	K	A	I	L	V	V	L	L	Y	T	F	A	T	A	N	A	D	T	L	C	I	G	Y	H	A	N	N	S	T	D	T	V	D	T	V	L	E	K	N	V	T	V	T	H	S
	AKS48049	A/Indore/10/2009 2009		M	K	A	I	L	V	V	L	L	Y	T	F	A	T	A	N	A	D	T	L	C	I	G	Y	H	A	N	N	S	T	D	T	V	D	T	V	L	E	K	N	V	T	V	T	H	S
	AIU46626	A/Indore/59/2009 2009		M	K	A	I	L	V	V	M	L	Y	T	F	A	T	A	N	A	D	T	L	C	I	G	Y	H	A	N	N	S	T	D	T	V	D	T	V	L	E	K	N	V	T	V	T	H	S
	AHB72860	A/Jabalpur/112/2009 2		M	K	A	I	L	V	V	L	L	Y	T	F	A	T	A	N	A	D	T	L	C	I	G	Y	H	A	N	N	S	T	D	T	V	D	T	V	L	E	K	N	V	T	V	T	H	S
	ADG57094	A/Jalna/NIV9436/2009		M	K	A	I	L	V	V	L	L	Y	T	F	A	T	A	N	A	D	T	L	C	V	G	Y	H	A	N	N	S	T	D	T	V	D	T	V	L	E	K	N	V	T	V	T	H	S
	AJE62454	A/Jammu and Kashmir/0		M	K	A	I	L	A	V	L	L	Y	T	F	A	T	A	N	A	D	T	L	C	I	G	Y	H	A	N	N	S	T	D	T	V	D	T	V	L	E	K	N	V	T	V	T	H	S
	AJE62442	A/Karnataka/001/2009		M	K	A	I	L	V	V	L	L	Y	T	F	A	T	A	N	A	D	T	L	C	I	G	Y	H	A	N	N	S	T	D	T	V	D	T	V	L	E	K	N	V	T	V	T	H	S
	AJE62443	A/Kerala/002/2009 200		M	K	A	I	L	V	V	L	L	Y	T	F	A	T	A	N	A	D	T	L	C	I	G	Y	H	A	N	N	S	T	D	T	V	D	T	V	L	E	K	N	V	T	V	T	H	S
	AII31187	A/Kerala/RGCBA923/200		M	K	A	I	L	V	V	L	L	Y	T	F	A	T	A	N	A	D	T	L	C	I	G	Y	H	A	N	N	S	T	D	T	V	D	T	V	L	E	K	N	V	T	V	T	H	S
	AII31188	A/Kerala/RGCBB360/200		M	K	A	I	L	V	V	L	L	Y	T	F	A	T	A	N	A	D	T	L	C	I	G	Y	H	A	N	N	S	T	D	T	V	D	T	V	L	E	K	N	V	T	V	T	H	S
	AII31189	A/Kerala/RGCBC291/200		M	K	A	I	L	V	V	L	L	Y	T	F	A	T	A	N	A	D	T	L	C	I	G	Y	H	A	N	N	S	T	D	T	V	D	T	V	L	E	K	N	V	T	V	T	H	S
	AEM63475	A/Kol/NIV105774/2009		M	K	A	I	L	V	V	L	L	Y	T	F	A	T	A	N	A	D	T	L	C	I	G	Y	H	A	N	N	S	T	D	T	V	D	T	V	L	E	K	N	V	T	V	T	H	S
	AEM63476	A/Kol/NIV105777/2009		M	K	A	I	L	V	V	L	L	Y	T	F	A	T	A	N	A	D	T	L	C	I	G	Y	H	A	N	N	S	T	D	T	V	D	T	V	L	E	K	N	V	T	V	T	H	S
	AJE62452	A/Madhya Pradesh/011/		M	K	A	I	L	V	V	L	L	Y	T	F	A	T	A	N	A	D	T	L	C	I	G	Y	H	A	N	N	S	T	D	T	V	D	T	V	L	E	K	N	V	T	V	T	H	S
	AEM63478	A/Mum/NIV1126/2009 20		M	K	A	I	L	A	V	L	L	Y	T	F	A	T	A	N	A	D	T	L	C	I	G	Y	H	A	N	N	S	T	D	T	V	D	T	V	L	E	K	N	V	T	V	T	H	S
	AEM63479	A/Mum/NIV1134/2009 20		M	K	A	I	L	V	V	L	L	Y	T	F	A	T	A	N	A	D	T	L	C	I	G	Y	H	A	N	N	S	T	D	T	V	D	T	V	L	E	K	N	V	T	V	T	H	S
	ADG57088	A/Mum/NIV261/2009 200		M	K	A	I	L	V	V	L	L	Y	T	F	A	T	A	N	A	D	T	L	C	I	G	Y	H	A	N	N	S	T	D	T	V	D	T	V	L	E	K	N	V	T	V	T	H	S
	AEM63505	A/Mum/NIV398/2009 200		M	K	A	I	L	V	V	L	L	Y	T	F	A	T	A	N	A	D	T	L	C	I	G	Y	H	A	N	N	S	T	D	T	V	D	T	V	L	E	K	N	V	T	V	T	H	S
	ADG57096	A/Mum/NIV9312/2009 20		M	K	A	I	L	V	V	L	L	Y	T	F	A	T	A	N	A	D	T	L	C	I	G	Y	H	A	N	N	S	T	D	T	V	D	T	V	L	E	K	N	V	T	V	T	H	S
	ADG57091	A/Mum/NIV968/2009 200		M	E	A	I	L	V	V	L	L	Y	T	F	A	T	A	N	A	D	T	L	C	I	G	Y	H	A	N	N	S	T	D	T	V	D	T	V	L	E	K	N	V	T	V	T	H	S
	AIJ10869	A/Mumbai/151/2009 200		M	K	A	I	L	V	V	L	L	Y	T	F	A	T	A	N	A	D	T	L	C	I	G	Y	H	A	N	N	S	T	D	T	V	D	T	V	L	E	K	N	V	T	V	T	H	S
	AIJ10870	A/Mumbai/154/2009 200		M	E	A	I	L	V	V	L	L	Y	T	F	A	T	A	N	A	D	T	L	C	I	G	Y	H	A	N	N	S	T	D	T	V	D	T	V	L	E	K	N	V	T	V	T	H	S
	AIJ10875	A/Mumbai/157/2009 200		M	K	A	I	L	V	V	L	L	Y	T	F	A	T	A	N	A	D	T	L	C	I	G	Y	H	A	N	N	S	T	D	T	V	D	T	V	L	E	K	N	V	T	V	T	H	S
	AIJ10876	A/Mumbai/162/2009 200		M	K	A	I	L	V	V	L	L	Y	T	F	A	T	A	N	A	D	T	L	C	I	G	Y	H	A	N	N	S	T	D	T	V	D	T	V	L	E	K	N	V	T	V	T	H	S
	AIJ10871	A/Mumbai/163/2009 200		M	K	A	I	L	V	V	L	L	Y	T	F	A	T	A	N	A	D	T	L	C	I	G	Y	H	A	N	N	S	T	D	T	V	D	T	V	L	E	K	N	V	T	V	T	H	S
	AIJ10877	A/Mumbai/173/2009 200		M	E	A	I	L	V	V	L	L	Y	T	F	A	T	A	N	A	D	T	L	C	I	G	Y	H	A	N	N	S	T	D	T	V	D	T	V	L	E	K	N	V	T	V	T	H	S
	AIJ10878	A/Mumbai/178/2009 200		M	E	A	I	L	V	V	L	L	Y	T	F	A	T	A	N	A	D	T	L	C	I	G	Y	H	A	N	N	S	T	D	T	V	D	T	V	L	E	K	N	V	T	V	T	H	S
	AIJ10872	A/Mumbai/180/2009 200		M	E	A	I	L	V	V	L	L	Y	T	F	A	T	A	N	A	D	T	L	C	I	G	Y	H	A	N	N	S	T	D	T	V	D	T	V	L	E	K	N	V	T	V	T	H	S
	AIJ10885	A/Mumbai/183/2009 200		M	K	A	I	L	V	V	L	L	Y	T	F	A	T	A	N	A	D	T	L	C	I	G	Y	H	A	N	N	S	T	D	T	V	D	T	V	L	E	K	N	V	T	V	T	H	S
	AIJ10884	A/Mumbai/193/2009 200		M	K	A	I	L	V	V	L	L	Y	T	F	A	T	A	N	A	D	T	L	C	I	G	Y	H	A	N	N	S	T	D	T	V	D	T	V	L	E	K	N	V	T	V	T	H	S
	AIJ10887	A/Mumbai/2236/2009 20		M	K	A	I	L	V	V	L	L	Y	T	F	A	T	A	N	A	D	T	L	C	I	G	Y	H	A	N	N	S	T	D	T	V	D	T	V	L	E	K	N	V	T	V	T	H	S
	AIJ10888	A/Mumbai/2244/2009 20		M	K	A	I	L	V	V	L	L	Y	T	F	A	T	A	N	A	D	T	L	C	I	G	Y	H	A	N	N	S	T	D	T	V	D	T	V	L	E	K	N	V	T	V	T	H	S
	AIJ10880	A/Mumbai/238/2009 200		M	K	A	I	L	V	V	L	L	Y	T	F	A	T	A	N	A	D	T	L	C	I	G	Y	H	A	N	N	S	T	D	T	V	D	T	V	L	E	K	N	V	T	V	T	H	S
	AIJ10904	A/Mumbai/2381/2009 20		M	K	A	I	L	V	V	L	L	Y	T	F	A	T	A	N	A	D	T	L	C	I	G	Y	H	A	N	N	S	T	D	T	V	D	T	V	L	E	K	N	V	T	V	T	H	S
	AIJ10883	A/Mumbai/260/2009 200		M	K	A	I	L	V	V	L	L	Y	T	F	A	T	A	N	A	D	T	L	C	I	G	Y	H	A	N	N	S	T	D	T	V	D	T	V	L	E	K	N	V	T	V	T	H	S
	AIJ10881	A/Mumbai/262/2009 200		M	K	A	I	L	V	V	L	L	Y	T	F	A	T	A	N	A	D	T	L	C	I	G	Y	H	A	N	N	S	T	D	T	V	D	T	V	L	E	K	N	V	T	V	T	H	S
	AIJ10882	A/Mumbai/264/2009 200		M	K	A	I	L	V	V	L	L	Y	T	F	A	T	A	N	A	D	T	L	C	I	G	Y	H	A	N	N	S	T	D	T	V	D	T	V	L	E	K	N	V	T	V	T	H	S
	AIJ10889	A/Mumbai/2867/2009 20		M	K	A	I	L	V	V	L	L	Y	T	F	A	T	A	N	A	D	T	L	C	I	G	Y	H	A	N	N	S	T	D	T	V	D	T	V	L	E	K	N	V	T	V	T	H	S
	AIJ10890	A/Mumbai/2877/2009 20		M	K	A	I	L	V	V	L	L	Y	T	F	A	T	A	N	A	D	T	L	C	I	G	Y	H	A	N	N	S	T	D	T	V	D	T	V	L	E	K	N	V	T	V	T	H	S
	AIJ10859	A/Mumbai/3011/2009 20		M	K	A	I	L	V	V	L	L	Y	T	F	A	T	A	N	A	D	T	L	C	I	G	Y	H	A	N	N	S	T	D	T	V	D	T	V	L	E	K	N	V	T	V	T	H	S
	AIJ10873	A/Mumbai/3026/2009 20		M	K	A	I	L	V	V	L	L	Y	T	F	A	T	A	N	A	D	T	L	C	I	G	Y	H	A	N	N	S	T	D	T	V	D	T	V	L	E	K	N	V	T	V	T	H	S
	AIJ10860	A/Mumbai/3043/2009 20		M	K	A	I	L	V	V	L	L	Y	T	F	A	T	A	N	A	D	T	L	C	I	G	Y	H	A	N	N	S	T	D	T	V	D	T	V	L	E	K	N	V	T	V	T	H	S
	AIJ10861	A/Mumbai/3049/2009 20		M	K	A	I	L	V	V	L	L	Y	T	F	A	T	A	N	A	D	T	L	C	I	G	Y	H	A	N	N	S	T	D	T	V	D	T	V	L	E	K	N	V	T	V	T	H	S
	AIJ10862	A/Mumbai/3051/2009 20		M	K	A	I	L	V	V	L	L	Y	T	F	A	T	A	N	A	D	T	L	C	I	G	Y	H	A	N	N	S	T	D	T	V	D	T	V	L	E	K	N	V	T	V	T	H	S
	AIJ10863	A/Mumbai/3071/2009 20		M	K	A	I	L	V	V	L	L	Y	T	F	A	T	A	N	A	D	T	L	C	I	G	Y	H	A	N	N	S	T	D	T	V	D	T	V	L	E	K	N	V	T	V	T	H	S
	AIJ10864	A/Mumbai/3072/2009 20		M	K	A	I	L	V	V	L	L	Y	T	F	A	T	A	N	A	D	T	L	C	I	G	Y	H	A	N	N	S	T	D	T	V	D	T	V	L	E	K	N	V	T	V	T	H	S
	AIJ10879	A/Mumbai/3086/2009 20		M	K	A	I	L	V	V	L	L	Y	T	F	A	T	A	N	A	D	T	L	C	I	G	Y	H	A	N	N	S	T	D	T	V	D	T	V	L	E	K	N	V	T	V	T	H	S
	AIJ10865	A/Mumbai/3087/2009 20		M	E	A	I	L	V	V	L	L	Y	T	F	A	T	A	N	A	D	T	L	C	I	G	Y	H	A	N	N	S	T	D	T	V	D	T	V	L	E	K	N	V	T	V	T	H	S
	AIJ10874	A/Mumbai/3109/2009 20		M	K	A	I	L	V	V	L	L	Y	T	F	A	T	A	N	A	D	T	L	C	I	G	Y	H	A	N	N	S	T	D	T	V	D	T	V	L	E	K	N	V	T	V	T	H	S
	AIJ10903	A/Mumbai/3133/2009 20		M	K	A	I	L	V	V	L	L	Y	T	F	A	T	A	N	A	D	T	L	C	I	G	Y	H	A	N	N	S	T	D	T	V	D	T	V	L	E	K	N	V	T	V	T	H	S
	AIJ10902	A/Mumbai/3139/2009 20		M	K	A	I	L	V	V	L	L	Y	T	F	A	T	A	N	A	D	T	L	C	I	G	Y	H	A	N	N	S	T	D	T	V	D	T	V	L	E	K	N	V	T	V	T	H	S
	AIJ10901	A/Mumbai/3140/2009 20		M	K	A	I	L	V	V	L	L	Y	T	F	A	T	A	N	A	D	T	L	C	I	G	Y	H	A	N	N	S	T	D	T	V	D	T	V	L	E	K	N	V	T	V	T	H	S
	AIJ10866	A/Mumbai/3158/2009 20		M	K	A	I	L	V	V	L	L	Y	T	F	A	T	A	N	A	D	T	L	C	I	G	Y	H	A	N	N	S	T	D	T	V	D	T	V	L	E	K	N	V	T	V	T	H	S
	AIJ10867	A/Mumbai/3165/2009 20		M	K	A	I	L	V	V	L	L	Y	T	F	A	T	A	N	A	D	T	L	C	I	G	Y	H	A	N	N	S	T	D	T	V	D	T	V	L	E	K	N	V	T	V	T	H	S
	AIJ10868	A/Mumbai/3166/2009 20		M	K	A	I	L	V	V	L	L	Y	T	F	A	T	A	N	A	D	T	L	C	I	G	Y	H	A	N	N	S	T	D	T	V	D	T	V	L	E	K	N	V	T	V	T	H	S
	AID48433	A/Mumbai/3212/2009 20		M	K	V	K	L	L	V	L	L	C	T	F	T	A	T	Y	A	D	T	I	C	I	G	Y	H	A	N	N	S	T	D	T	V	D	T	V	L	E	K	N	V	T	V	T	H	S
	AIJ10900	A/Mumbai/3264/2009 20		M	K	A	I	L	V	V	L	L	Y	T	F	A	T	A	N	A	D	T	L	C	I	G	Y	H	A	N	N	S	T	D	T	V	D	T	V	L	E	K	N	V	T	V	T	H	S
	AIJ10899	A/Mumbai/3411/2009 20		M	K	A	I	L	V	V	L	L	Y	T	F	A	T	A	N	A	D	T	L	C	I	G	Y	H	A	N	N	S	T	D	T	V	D	T	V	L	E	K	N	V	T	V	T	H	S
	AIJ10898	A/Mumbai/3413/2009 20		M	K	A	I	L	V	V	L	L	Y	T	F	A	T	A	N	A	D	T	L	C	I	G	Y	H	A	N	N	S	T	D	T	V	D	T	V	L	E	K	N	V	T	V	T	H	S
	AIJ10897	A/Mumbai/3417/2009 20		M	K	A	I	L	V	V	L	L	Y	T	F	A	T	A	N	A	D	T	L	C	I	G	Y	H	A	N	N	S	T	D	T	V	D	T	V	L	E	K	N	V	T	V	T	H	S
	AIJ10896	A/Mumbai/4066/2009 20		M	K	A	I	L	V	V	L	L	Y	T	F	A	T	A	N	A	D	T	L	C	I	G	Y	H	A	N	N	S	T	D	T	V	D	T	V	L	E	K	N	V	T	V	T	H	S
	AIJ10858	A/Mumbai/4109/2009 20		M	K	A	I	L	V	V	L	L	Y	T	F	A	T	A	N	A	D	T	L	C	I	G	Y	H	A	N	N	S	T	D	T	V	D	T	V	L	E	K	N	V	T	V	T	H	S
	AIJ10894	A/Mumbai/4467/2009 20		M	K	A	I	L	V	V	L	L	Y	T	F	A	T	A	N	A	D	T	L	C	I	G	Y	H	A	N	N	S	T	D	T	V	D	T	V	L	E	K	N	V	T	V	T	H	S
	AIJ10886	A/Mumbai/925/2009 200		M	K	A	I	L	V	V	L	L	Y	T	F	A	T	A	N	A	D	T	L	C	I	G	Y	H	A	N	N	S	T	D	T	V	D	T	V	L	E	K	N	V	T	V	T	H	S
	AEM63477	A/Ngp/NIV11203/2009 2		M	K	A	I	L	V	V	L	L	Y	T	F	A	T	A	N	A	D	T	L	C	I	G	Y	H	A	N	N	S	T	D	T	V	D	T	V	L	E	K	N	V	T	V	T	H	S
	AEM63483	A/Ngp/NIV14725/2009 2		M	K	A	I	L	V	V	L	L	Y	T	F	A	T	A	N	A	D	T	L	C	I	G	Y	H	A	N	N	S	T	D	T	V	D	T	V	L	E	K	N	V	T	V	T	H	S
	ADG57097	A/Nsk/NIV10348/2009 2		M	E	A	I	L	V	V	L	L	Y	T	F	A	T	A	N	A	D	T	L	C	I	G	Y	H	A	N	N	S	T	D	T	V	D	T	V	L	E	K	N	V	T	V	T	H	S
	AEM63509	A/Nsk/NIV9968/2009 20		M	K	A	I	L	V	V	L	L	Y	T	F	A	T	A	N	A	D	T	L	C	I	G	Y	H	A	N	N	S	T	D	T	V	D	T	V	L	E	K	N	V	T	V	T	H	S
	AEM63473	A/Pune/NIV0953725/200		M	K	A	I	L	V	V	L	L	Y	T	F	A	T	A	N	A	D	T	L	C	I	G	Y	H	A	N	N	S	T	D	T	V	D	T	V	L	E	K	N	V	T	V	T	H	S
	AEM63481	A/Pune/NIV1166/2009 2		M	K	A	I	L	V	V	L	L	Y	T	F	A	T	A	N	A	D	T	L	C	I	G	Y	H	A	N	N	S	T	D	T	V	D	T	V	L	E	K	N	V	T	V	T	H	S
	AEM63484	A/Pune/NIV14886/2009		M	K	A	I	L	V	V	L	L	Y	T	F	A	T	A	N	A	D	T	L	C	I	G	Y	H	A	N	N	S	T	D	T	V	D	T	V	L	E	K	N	V	T	V	T	H	S
	AEM63485	A/Pune/NIV15492/2009		M	K	A	I	L	V	V	L	L	Y	T	F	A	T	A	N	A	D	T	L	C	I	G	Y	H	A	N	N	S	T	D	T	V	D	T	V	L	E	K	N	V	T	V	T	H	S
	AEM63486	A/Pune/NIV161/2009 20		M	K	A	I	L	V	V	L	L	Y	T	F	A	T	A	N	A	D	T	L	C	I	G	Y	H	A	N	N	S	T	D	T	V	D	T	V	L	E	K	N	V	T	V	T	H	S
	AEM63487	A/Pune/NIV19609/2009		M	K	A	I	L	V	V	L	L	Y	T	F	A	T	A	N	A	D	T	L	C	I	G	Y	H	A	N	N	S	T	D	T	V	D	T	V	L	E	K	N	V	T	V	T	H	S
	AEM63488	A/Pune/NIV19934/2009		M	K	A	I	L	V	V	L	L	Y	T	F	A	T	A	N	A	D	T	L	C	I	G	Y	H	A	N	N	S	T	D	T	V	D	T	V	L	E	K	N	V	T	V	T	H	S
	ADG57098	A/Pune/NIV20007/2009		M	K	A	I	L	V	V	L	L	Y	T	F	A	T	A	N	A	D	T	L	C	I	G	Y	H	A	N	N	S	T	D	T	V	D	T	V	L	E	K	N	V	T	V	T	H	S
	AEM63489	A/Pune/NIV20069/2009		M	K	A	I	L	V	V	L	L	Y	T	F	A	T	A	N	A	D	T	L	C	I	G	Y	H	A	N	N	S	T	D	T	V	D	T	V	L	E	K	N	V	T	V	T	H	S
	AEM63490	A/Pune/NIV21090/2009		M	K	A	I	L	V	V	L	L	Y	T	F	A	T	A	N	A	D	T	L	C	I	G	Y	H	A	N	N	S	T	D	T	V	D	T	V	L	E	K	N	V	T	V	T	H	S
	ADG57099	A/Pune/NIV21115/2009		M	K	A	I	L	V	V	L	L	Y	T	F	A	T	A	N	A	D	T	L	C	I	G	Y	H	A	N	N	S	T	D	T	V	D	T	V	L	E	K	N	V	T	V	T	H	S
	ADG57100	A/Pune/NIV21123/2009		M	K	A	I	L	V	V	L	L	Y	T	F	A	T	A	N	A	D	T	L	C	I	G	Y	H	A	N	N	S	T	D	T	V	D	T	V	L	E	K	N	V	T	V	T	H	S
	AEM63491	A/Pune/NIV21139/2009		M	K	A	I	L	V	V	L	L	Y	T	F	A	T	A	N	A	D	T	L	C	I	G	Y	H	A	N	N	S	T	D	T	V	D	T	V	L	E	K	N	V	T	V	T	H	S
	AEM63492	A/Pune/NIV21159/2009		M	K	A	I	L	V	V	L	L	Y	T	F	A	T	A	N	A	D	T	L	C	I	G	Y	H	A	N	N	S	T	D	T	V	D	T	V	L	E	K	N	V	T	V	T	H	S
	AEM63493	A/Pune/NIV21163/2009		M	K	A	I	L	V	V	L	L	Y	T	F	A	T	A	N	A	D	T	L	C	I	G	Y	H	A	N	N	S	T	D	T	V	D	T	V	L	E	K	N	V	T	V	T	H	S
	AEM63494	A/Pune/NIV21193/2009		M	K	A	M	L	V	V	L	L	Y	T	F	A	T	A	N	A	D	T	L	C	I	G	Y	H	A	N	N	S	T	D	T	V	D	T	V	L	E	K	N	V	T	V	T	H	S
	AEM63495	A/Pune/NIV21218/2009		M	K	A	I	L	V	V	L	L	Y	T	F	A	T	A	N	A	D	T	L	C	I	G	Y	H	A	N	N	S	T	D	T	V	D	T	V	L	E	K	N	V	T	V	T	H	S
	AEM63496	A/Pune/NIV21259/2009		M	K	A	I	L	V	V	L	L	Y	T	F	A	T	A	N	A	D	T	L	C	I	G	Y	H	A	N	N	S	T	D	T	V	D	T	V	L	E	K	N	V	T	V	T	H	S
	AEM63507	A/Pune/NIV652/2009 20		M	K	A	I	L	V	V	L	L	Y	T	F	A	T	A	N	A	D	T	L	C	I	G	Y	H	A	N	N	S	T	D	T	V	D	T	V	L	E	K	N	V	T	V	T	H	S
	AEM63508	A/Pune/NIV759/2009 20		M	K	A	I	L	V	V	L	L	Y	T	F	A	T	A	N	A	D	T	L	C	I	G	Y	H	A	N	N	S	T	D	T	V	D	T	V	L	E	K	N	V	T	V	T	H	S
	ADG57089	A/Pune/NIV807/2009 20		M	E	A	I	L	V	V	L	L	Y	T	F	A	T	A	N	A	D	T	L	C	I	G	Y	H	A	N	N	S	T	D	T	V	D	T	V	L	E	K	N	V	T	V	T	H	S
	AJE62448	A/Punjab/007/2009 200		M	K	A	I	L	V	V	L	L	Y	T	F	A	T	A	N	A	D	T	L	C	I	G	Y	H	A	N	N	S	T	D	T	V	D	T	V	L	E	K	N	V	T	V	T	H	S
	AJE62450	A/Rajasthan/009/2009		M	K	A	I	L	V	V	L	L	Y	T	F	A	T	A	N	A	D	T	L	C	I	G	Y	H	A	N	N	S	T	D	T	V	D	T	V	L	E	K	N	V	T	V	T	H	S
	AEM63480	A/Rtng/NIV11650/2009		M	K	A	I	L	V	V	L	L	Y	T	F	A	T	A	N	A	D	T	L	C	I	G	Y	H	A	N	N	S	T	D	T	V	D	T	V	L	E	K	N	V	T	V	T	H	S
	AJE62453	A/Tamil Naidu/012/200		M	K	A	I	L	A	V	L	L	Y	T	F	A	T	A	N	A	D	T	L	C	I	G	Y	H	A	N	N	S	T	D	T	V	D	T	V	L	E	K	N	V	T	V	T	H	S
	AJE62446	A/Uttar Pradesh/005/2		M	K	A	I	L	V	V	L	L	Y	T	F	A	T	A	N	A	D	T	L	C	I	G	Y	H	A	N	N	S	T	D	T	V	D	T	V	L	E	K	N	V	T	V	T	H	S
	AJE62455	A/Uttrakhand/014/2009		M	K	A	I	L	A	V	L	L	Y	T	F	A	T	A	N	A	D	T	L	C	I	G	Y	H	A	N	N	S	T	D	T	V	D	T	V	L	E	K	N	V	T	V	T	H	S
	AJE62445	A/West Bengal/004/200		M	K	A	I	L	V	V	L	L	Y	T	F	A	T	A	N	A	D	T	L	C	I	G	Y	H	A	N	N	S	T	D	T	V	D	T	V	L	E	K	N	V	T	V	T	H	S
	ADG57095	A/Ytml/NIV9438/2009 2		M	K	A	I	L	V	V	L	L	Y	T	F	A	T	A	N	A	D	T	L	C	I	G	Y	H	A	N	N	S	T	D	T	V	D	T	V	L	E	K	N	V	T	V	T	H	S
India - 2010	AJE62461	A/Assam/020/2010 2010		M	K	A	I	L	V	V	L	L	Y	T	F	A	T	A	N	A	D	T	L	C	I	G	Y	H	A	N	N	S	T	D	T	V	D	T	V	L	E	K	N	V	T	V	T	H	S
	AEN79399	A/Assam/2590/2010		M	K	A	I	L	V	V	L	L	Y	T	F	A	T	A	N	A	D	T	L	C	I	G	Y	H	A	N	N	S	T	D	T	V	D	T	V	L	E	K	N	V	T	V	T	H	S
	AEM63501	A/Awb/NIV25611/2010		M	K	A	I	L	V	V	L	L	Y	T	F	A	T	A	N	A	D	T	L	C	I	G	Y	H	A	N	N	S	T	D	T	V	D	T	V	L	E	K	N	V	T	V	T	H	S
	AKM14717	A/Bangalore/3934-28/2		M	K	A	I	L	V	V	L	L	Y	T	F	A	T	A	N	A	D	T	L	C	I	G	Y	H	A	N	N	S	T	D	T	V	D	T	V	L	E	K	N	V	T	V	T	H	S
	AKM14718	A/Bangalore/4080-23/2		M	K	A	I	L	V	V	L	L	Y	T	F	A	T	A	N	A	D	T	L	C	I	G	Y	H	A	N	N	S	T	D	T	V	D	T	V	L	E	K	N	V	T	V	T	H	S
	AKM14719	A/Bangalore/4161-22/2		M	K	A	I	L	V	V	L	L	Y	T	F	A	T	A	N	A	D	T	L	C	I	G	Y	H	A	N	N	S	T	D	T	V	D	T	V	L	E	K	N	V	T	V	T	H	S
	AKM14720	A/Bangalore/4163-30/2		M	K	V	I	L	V	V	L	L	Y	T	F	A	T	A	N	A	D	T	L	C	I	G	Y	H	A	N	N	S	T	D	T	V	D	T	V	L	E	K	N	V	T	V	T	H	S
	AKM14721	A/Bangalore/4895-25/2		M	K	A	I	L	V	V	L	L	Y	T	F	A	T	A	N	A	D	T	L	C	I	G	Y	H	A	N	N	S	T	D	T	V	D	T	V	L	E	K	N	V	T	V	T	H	S
	AKM14722	A/Bangalore/4976-17/2		M	K	A	I	L	V	V	L	L	Y	T	F	A	T	A	N	A	D	T	L	C	I	G	Y	H	A	N	N	S	T	D	T	V	D	T	V	L	E	K	N	V	T	V	T	H	S
	AKM14723	A/Bangalore/4985-07/2		M	K	A	I	L	V	V	L	L	Y	T	F	A	T	A	N	A	D	T	L	C	I	G	Y	H	A	N	N	S	T	D	T	V	D	T	V	L	E	K	N	V	T	V	T	H	S
	AKM14724	A/Bangalore/5274-20/2		M	K	A	I	L	V	V	L	L	H	T	F	A	T	T	N	A	D	T	L	C	I	G	Y	H	A	N	N	S	T	D	T	V	D	T	V	L	E	K	N	V	T	V	T	H	S
	AKM14725	A/Bangalore/5279-29/2		M	K	A	I	L	V	V	L	L	Y	T	F	A	T	A	N	A	D	T	L	C	I	G	Y	H	A	N	N	S	T	D	T	V	D	T	V	L	E	K	N	V	T	V	T	H	S
	AKM14726	A/Bangalore/5531-27/2		M	K	A	I	L	V	V	L	L	Y	T	F	A	T	A	N	A	D	T	L	C	I	G	Y	H	A	N	N	S	T	D	T	V	D	T	V	L	E	K	N	V	T	V	T	H	S
	AKM14727	A/Bangalore/5532-05/2		M	K	A	I	L	V	V	L	L	Y	T	F	A	T	A	N	A	D	T	L	C	I	G	Y	H	A	N	N	S	T	D	T	V	D	T	V	L	E	K	N	V	T	V	T	H	S
	AKM14728	A/Bangalore/5674-21/2		M	K	A	I	L	V	V	L	L	Y	T	F	A	T	A	N	A	D	T	L	C	I	G	Y	H	A	N	N	S	T	D	T	V	D	T	V	L	E	K	N	V	T	V	T	H	S
	AKM14729	A/Bangalore/5712-24/2		M	K	A	I	L	V	V	L	L	Y	T	F	A	T	T	N	A	D	T	L	C	I	G	Y	H	A	N	N	S	T	D	T	V	D	T	V	L	E	K	N	V	T	V	T	H	S
	AKM14730	A/Bangalore/6106-16/2		M	K	A	I	L	V	V	L	L	Y	T	F	A	T	A	N	A	D	T	L	C	I	G	Y	H	A	N	N	S	T	D	T	V	D	T	V	L	E	K	N	V	T	V	T	H	S
	AKM14731	A/Bangalore/6846-26/2		M	K	A	I	L	V	V	L	L	Y	T	F	A	T	A	N	A	D	T	L	C	I	G	Y	H	A	N	N	S	T	D	T	V	D	T	V	L	E	K	N	V	T	V	T	H	S
	AKS48052	A/Bhopal/1544/2010 20		M	K	A	I	L	V	V	L	L	Y	T	F	A	T	A	N	A	D	T	L	C	I	G	Y	H	A	N	N	S	T	D	T	V	D	T	V	L	E	K	N	V	T	V	T	H	S
	AJE62466	A/Chattisgarh/025/201		M	K	A	I	L	V	V	L	L	Y	T	F	A	T	T	N	A	D	T	L	C	I	G	Y	H	A	N	N	S	T	D	T	V	D	T	V	L	E	K	N	V	T	V	T	H	S
	AJE62467	A/Chattisgarh/026/201		M	K	A	I	L	V	V	L	L	Y	T	F	A	T	T	N	A	D	T	L	C	I	G	Y	H	A	N	N	S	T	D	T	V	D	T	V	L	E	K	N	V	T	V	T	H	S
	AJE62477	A/Delhi/036/2010 2010		M	K	A	I	L	V	V	L	L	Y	T	F	A	T	A	N	A	D	T	L	C	I	G	Y	H	A	N	N	S	T	D	T	V	D	T	V	L	E	K	N	V	T	V	T	H	S
	AJE62478	A/Delhi/037/2010 2010		M	K	A	I	L	V	V	L	L	Y	T	F	A	T	A	N	A	D	T	L	C	I	G	Y	H	A	N	N	S	T	D	T	V	D	T	I	L	E	K	N	V	T	V	T	H	S
	AJE62479	A/Delhi/038/2010 2010		M	K	A	I	L	V	V	L	L	Y	T	F	A	T	A	N	A	D	T	L	C	I	G	Y	H	A	N	N	S	T	D	T	V	D	T	I	L	E	K	N	V	T	V	T	H	S
	AJE62480	A/Delhi/039/2010 2010		M	K	A	I	L	V	V	L	L	Y	T	F	A	T	A	N	A	D	T	L	C	I	G	Y	H	A	N	N	S	T	D	T	V	D	T	V	L	E	K	N	V	T	V	T	H	S
	AJE62468	A/Goa/027/2010 2010/0		M	K	A	I	L	V	V	L	L	Y	T	F	A	T	T	N	A	D	T	L	C	I	G	Y	H	A	N	N	S	T	D	T	V	D	T	V	L	E	K	N	V	T	V	T	H	S
	AJE62475	A/Goa/034/2010 2010/0		M	K	A	I	L	V	V	L	L	Y	T	F	A	T	A	N	A	D	T	L	C	I	G	Y	H	A	N	N	S	T	D	T	V	D	T	V	L	E	K	N	V	T	V	T	H	S
	AJE62476	A/Goa/035/2010 2010/1		M	K	A	I	L	V	V	L	L	Y	T	F	A	T	A	N	A	D	T	L	C	I	G	Y	H	A	N	N	S	T	D	T	V	D	T	V	L	E	K	N	V	T	V	T	H	S
	AJE62469	A/Haryana/028/2010 20		M	K	A	I	L	V	V	L	L	Y	T	F	A	T	T	N	A	D	T	L	C	I	G	Y	H	A	N	N	S	T	D	T	V	D	T	V	L	E	K	N	V	T	V	T	H	S
	AJE62470	A/Haryana/029/2010 20		M	K	A	I	L	V	V	L	L	Y	T	F	A	T	A	N	A	D	T	L	C	I	G	Y	H	A	N	N	S	T	D	T	V	D	T	V	L	E	K	N	V	T	V	T	H	S
	AEM63502	A/Hnl/NIV26271/2010 2		M	K	A	I	L	V	V	L	L	Y	T	F	A	T	A	N	A	D	T	L	C	I	G	Y	H	A	N	N	S	T	D	T	V	D	T	V	L	E	K	N	V	T	V	T	H	S
	ADX31425	A/India/Blore/2010 20		M	K	A	I	L	V	V	L	L	Y	T	F	A	T	A	N	A	D	T	L	C	I	G	Y	H	A	N	N	S	T	D	T	V	D	T	V	L	E	K	N	V	T	V	T	H	S
	ADX31424	A/India/GWL_DSC/2010		M	K	A	I	L	V	V	L	L	Y	T	F	A	T	A	N	A	D	T	L	C	I	G	Y	H	A	N	N	S	T	D	T	V	D	T	V	L	E	K	N	V	T	V	T	H	S
	AHB72861	A/Indore/1085/2010 20		M	K	A	I	L	V	V	L	L	Y	T	F	A	T	A	N	A	D	T	L	C	I	G	Y	H	A	N	N	S	T	D	T	V	D	T	V	L	E	K	N	V	T	V	T	H	S
	AKS48050	A/Indore/379/2010 201		M	K	A	I	L	V	V	L	L	Y	T	F	A	T	A	N	A	D	T	L	C	I	G	Y	H	A	N	N	S	T	D	T	V	D	T	V	L	E	K	N	V	T	V	T	H	S
	AKS48051	A/Jabalpur/1413/2010		M	K	A	I	L	V	V	L	L	Y	T	F	A	T	A	N	A	D	T	L	C	I	G	Y	H	A	N	N	S	T	D	T	V	D	T	V	L	E	K	N	V	T	V	T	H	S
	AIU46628	A/Jabalpur/543/2010 2		M	K	A	I	L	V	V	L	L	Y	T	F	A	T	A	N	A	D	T	L	C	I	G	Y	H	A	N	N	S	T	D	T	V	D	T	V	L	E	K	N	V	T	V	T	H	S
	AJE62462	A/Jammu and Kashmir/0		M	K	A	I	L	V	V	L	L	Y	T	F	A	T	A	N	A	D	T	L	C	I	G	Y	H	A	N	N	S	T	D	T	V	D	T	V	L	E	K	N	V	T	V	T	H	S
	AJE62463	A/Jammu and Kashmir/0		M	K	A	I	L	V	V	L	L	Y	T	F	A	T	T	N	A	D	T	L	C	I	G	Y	H	A	N	N	S	T	D	T	V	D	T	V	L	E	K	N	V	T	V	T	H	S
	AJE62464	A/Kerala/023/2010 201		M	K	A	I	L	V	V	L	L	Y	T	F	A	T	T	N	A	D	T	L	C	I	G	Y	H	A	N	N	S	T	D	T	V	D	T	V	L	E	K	N	V	T	V	T	H	S
	AII31190	A/Kerala/RGCBC699/201		M	K	A	I	L	V	V	L	L	Y	T	F	A	T	A	N	A	D	T	L	C	I	G	Y	H	A	N	N	S	T	D	T	V	D	T	V	L	E	K	N	V	T	V	T	H	S
	AII31191	A/Kerala/RGCBC700/201		M	K	A	I	L	V	V	L	L	Y	T	F	A	T	A	N	A	D	T	L	C	I	G	Y	H	A	N	N	S	T	D	T	V	D	T	V	L	E	K	N	V	T	V	T	H	S
	AIU46627	A/Khargone/293/2010 2		M	K	A	I	L	V	V	L	L	Y	T	F	A	T	A	N	A	D	T	L	C	I	G	Y	H	A	N	N	S	T	D	T	V	D	T	V	L	E	K	N	V	T	V	T	H	S
	AEM63500	A/Lur/NIV24770/2010 2		M	K	A	I	L	V	V	L	L	Y	T	F	A	T	A	N	A	D	T	L	C	I	G	Y	H	A	N	N	S	T	D	T	V	D	T	V	L	E	K	N	V	T	V	T	H	S
	AJE62465	A/Madhya Pradesh/024/		M	K	A	I	L	V	V	L	L	Y	T	F	A	T	T	N	A	D	T	L	C	I	G	Y	H	A	N	N	S	T	D	T	V	D	T	V	L	E	K	N	V	T	V	T	H	S
	AIJ10893	A/Mumbai/4593/2010 20		M	K	A	I	L	V	V	L	L	Y	T	F	A	T	A	N	A	D	T	L	C	I	G	Y	H	A	N	N	S	T	D	T	V	D	T	V	L	E	K	N	V	T	V	T	H	S
	AIJ10891	A/Mumbai/4916/2010 20		M	K	V	I	L	V	V	L	L	Y	T	F	A	T	A	N	A	D	T	L	C	I	G	Y	H	A	N	N	S	T	D	T	V	D	T	V	L	E	K	N	V	T	V	T	H	S
	AIJ10892	A/Mumbai/4923/2010 20		M	K	A	I	L	V	V	L	L	Y	T	F	A	T	A	N	A	D	T	L	C	I	G	Y	H	A	N	N	S	T	D	T	V	D	T	V	L	E	K	N	V	T	V	T	H	S
	AIJ10895	A/Mumbai/5116/2010 20		M	K	A	I	L	V	V	L	L	Y	T	F	A	T	A	N	A	D	T	L	C	I	G	Y	H	A	N	N	S	T	D	T	V	D	T	V	L	E	K	N	V	T	V	T	H	S
	AEM63504	A/Nanded/NIV29214/201		M	K	A	I	L	V	V	L	L	Y	T	F	A	T	A	N	A	D	T	L	C	I	G	Y	H	A	N	N	S	T	D	T	V	D	T	V	L	E	K	N	V	T	V	T	H	S
	AEM63497	A/Ngp/NIV22704/2010 2		M	K	A	I	L	V	V	L	L	Y	T	F	A	T	A	N	A	D	T	L	C	I	G	Y	H	A	N	N	S	T	D	T	V	D	T	V	L	E	K	N	V	T	V	T	H	S
	AEM63503	A/Pune/NIV26410/2010		M	K	A	I	L	V	V	L	L	Y	T	F	A	T	A	N	A	D	T	L	C	I	G	Y	H	A	N	N	S	T	D	T	V	D	T	V	L	E	K	N	V	T	V	T	H	S
	AJE62471	A/Punjab/030/2010 201		M	K	A	I	L	V	V	L	L	Y	T	F	A	T	A	N	A	D	T	L	C	I	G	Y	H	A	N	N	S	T	D	T	V	D	T	V	L	E	K	N	V	T	V	T	H	S
	AJE62472	A/Punjab/031/2010 201		M	K	A	I	L	V	V	L	L	Y	T	F	A	T	A	N	A	D	T	L	C	I	G	Y	H	A	N	N	S	T	D	T	V	D	T	V	L	E	K	N	V	T	V	T	H	S
	AJE62460	A/Rajasthan/019/2010		M	K	A	I	L	V	V	L	L	Y	T	F	A	T	A	N	A	D	T	L	C	I	G	Y	H	A	N	N	S	T	D	T	V	D	T	V	L	E	K	N	V	T	V	T	H	S
	AJE62473	A/Uttar Pradesh/032/2		M	K	A	I	L	V	V	L	L	Y	T	F	A	T	A	N	A	D	T	L	C	I	G	Y	H	A	N	N	S	T	D	T	V	D	T	V	L	E	K	N	V	T	V	T	H	S
	AJE62474	A/Uttrakhand/033/2010		M	K	A	I	L	V	V	L	L	Y	T	F	A	T	A	N	A	D	T	L	C	I	G	Y	H	A	N	N	S	T	D	T	V	D	T	V	L	E	K	N	V	T	V	T	H	S
	AEM63474	A/Vadu/NIV1043725/201		M	K	A	I	L	V	V	L	L	Y	T	F	A	T	A	N	A	D	T	L	C	I	G	Y	H	A	N	N	S	T	D	T	V	D	T	V	L	E	K	N	V	T	V	T	H	S
India - 2011	AKM14732	A/Bangalore/1103-51/2		M	K	A	I	L	V	V	L	L	Y	T	F	A	T	A	N	A	D	T	L	C	I	G	Y	H	A	N	N	S	T	D	T	V	D	T	V	L	E	K	N	V	T	V	T	H	S
	AKM14733	A/Bangalore/1326-52/2		M	K	A	I	L	V	V	L	L	Y	T	F	A	T	A	N	A	D	T	L	C	I	G	Y	H	A	N	N	S	T	D	T	V	D	T	V	L	E	K	N	V	T	V	T	H	S
	AKM14734	A/Bangalore/1808-53/2		M	K	A	I	L	V	V	L	L	Y	T	F	A	T	A	N	A	D	T	L	C	I	G	Y	H	A	N	N	S	T	D	T	V	D	T	V	L	E	K	N	V	T	V	T	H	S
	AKM14735	A/Bangalore/1974-55/2		M	K	A	I	L	V	V	L	L	Y	T	F	A	T	A	N	A	D	T	L	C	I	G	Y	H	A	N	N	S	T	D	T	V	D	T	V	L	E	K	N	V	T	V	T	H	S
	AKM14736	A/Bangalore/2327-56/2		M	K	A	I	L	V	V	L	L	Y	T	F	A	T	A	N	A	D	T	L	C	I	G	Y	H	A	N	N	S	T	D	T	V	D	T	V	L	E	K	N	V	T	V	T	H	S
	AIU46629	A/Bhopal/1613/2011 20		M	K	A	I	L	V	V	L	L	Y	T	F	A	T	A	N	A	D	T	L	C	I	G	Y	H	A	N	N	S	T	D	T	V	D	T	V	L	E	K	N	V	T	V	T	H	S
	AKS48053	A/Bhopal/1664/2011 20		M	K	A	I	L	V	V	M	L	Y	T	F	A	T	A	N	A	D	T	L	C	I	G	Y	H	A	N	N	S	T	D	T	V	D	T	V	L	E	K	N	V	T	V	T	H	S
	AJE62491	A/Delhi/050/2011 2011		M	K	A	I	L	V	V	L	L	Y	T	F	A	T	A	N	A	D	T	L	C	I	G	Y	H	A	N	N	S	T	D	T	G	D	T	V	L	E	K	N	V	T	V	T	H	S
	AJE62492	A/Delhi/051/2011 2011		M	K	A	I	L	V	V	L	L	Y	T	F	A	T	A	N	A	D	T	L	C	I	G	Y	H	A	N	N	S	T	D	T	V	D	T	V	L	E	K	N	V	T	V	T	H	S
	AJE62493	A/Delhi/052/2011 2011		M	K	A	I	L	V	V	L	L	Y	T	F	A	T	A	N	A	D	T	L	C	I	G	Y	H	A	N	N	S	T	D	T	V	D	T	V	L	E	K	N	V	T	V	T	H	S
	AJE62494	A/Delhi/053/2011 2011		M	K	A	I	L	V	V	L	L	Y	T	F	A	T	A	N	A	D	T	L	C	I	G	Y	H	A	N	N	S	T	D	T	V	D	T	V	L	E	K	N	V	T	V	T	H	S
	AJE62495	A/Delhi/054/2011 2011		M	K	A	I	L	V	V	L	L	Y	T	F	A	T	A	N	A	D	T	L	C	I	G	Y	H	A	N	N	S	T	D	T	V	D	T	V	L	E	K	N	V	T	V	T	H	S
	AJE62496	A/Delhi/055/2011 2011		M	K	A	I	L	V	V	L	L	Y	T	F	A	T	A	N	A	D	T	L	C	I	G	Y	H	A	N	N	S	T	D	T	V	D	T	V	L	E	K	N	V	T	V	T	H	S
	AJE62497	A/Delhi/056/2011 2011		M	K	A	I	L	V	V	L	L	Y	T	F	A	T	A	N	A	D	T	L	C	I	G	Y	H	A	N	N	S	T	D	T	V	D	T	V	L	E	K	N	V	T	V	T	H	S
	AJE62487	A/Goa/046/2011 2011/0		M	K	A	I	L	V	V	L	L	Y	T	F	A	T	A	N	A	D	T	L	C	I	G	Y	H	A	N	N	S	T	D	T	V	D	T	V	L	E	K	N	V	T	V	T	H	S
	AJE62488	A/Goa/047/2011 2011/0		M	K	A	I	L	V	V	L	L	Y	T	F	A	T	A	N	A	D	T	L	C	I	G	Y	H	A	N	N	S	T	D	T	V	D	T	V	L	E	K	N	V	T	V	T	H	S
	AJE62489	A/Goa/048/2011 2011/0		M	K	A	I	L	V	V	L	L	Y	T	F	A	T	A	N	A	D	T	L	C	I	G	Y	H	A	N	N	S	T	D	T	V	D	T	V	L	E	K	N	V	T	V	T	H	S
	AJE62490	A/Haryana/049/2011 20		M	K	A	I	L	V	V	L	L	Y	T	F	A	T	A	N	A	D	T	L	C	I	G	Y	H	A	N	N	S	T	D	T	V	D	T	V	L	E	K	N	V	T	V	T	H	S
	AEX63612	A/India/GWL01/2011 20		M	K	A	I	L	V	V	L	L	Y	T	F	A	T	A	N	A	D	T	L	C	I	G	Y	H	A	N	N	S	T	D	T	V	D	T	V	L	E	K	N	V	T	V	T	H	S
	AEX63611	A/India/GWL02/2011 20		M	K	A	I	L	V	V	L	L	Y	T	F	A	T	A	N	A	D	T	L	C	I	G	Y	H	A	N	N	S	T	D	T	V	D	T	V	L	E	K	N	V	T	V	T	H	S
	AGQ88654	A/India/P1112874/2011		M	K	A	I	L	V	V	L	L	Y	T	F	A	T	A	N	A	D	T	L	C	I	G	Y	H	A	N	N	S	T	D	T	V	D	T	V	L	E	K	N	V	T	V	T	H	S
	AGQ88643	A/India/P1114854/2011		M	K	A	I	L	V	V	L	L	Y	T	F	A	T	A	N	A	D	T	L	C	I	G	Y	H	A	N	N	S	T	D	T	V	D	T	V	L	E	K	N	V	T	V	T	H	S
	AOR17493	A/India/P121253/2011		M	K	A	I	L	V	V	M	L	Y	T	F	A	T	A	N	A	D	T	L	C	I	G	Y	H	A	N	N	S	T	D	T	V	D	T	V	L	E	K	N	V	T	V	T	H	S
	AJE62485	A/Jammu and Kashmir/0		M	K	A	I	L	V	V	L	L	Y	T	F	A	T	A	N	A	D	T	L	C	I	G	Y	H	A	N	N	S	T	D	T	V	D	T	V	L	E	K	N	V	T	V	T	H	S
	AJE62486	A/Jammu and Kashmir/0		M	K	A	I	L	V	V	L	L	Y	T	F	A	T	A	N	A	D	T	L	C	I	G	Y	H	A	N	N	S	T	D	T	V	D	T	V	L	E	K	N	V	T	V	T	H	S
	AII31192	A/Kerala/RGCBE658/201		M	K	A	I	L	V	V	L	L	Y	T	F	A	T	A	N	A	D	T	L	C	I	G	Y	H	A	N	N	S	T	D	T	V	D	T	V	L	E	K	N	V	T	V	T	H	S
	AII31193	A/Kerala/RGCBE679/201		M	K	A	I	L	V	V	L	L	Y	T	F	A	T	A	N	A	D	T	L	C	I	G	Y	H	A	N	N	S	T	D	T	V	D	T	V	L	E	K	N	V	T	V	T	H	S
	AII31194	A/Kerala/RGCBE680/201		M	K	A	I	L	V	V	L	L	Y	T	F	A	T	A	N	A	D	T	L	C	I	G	Y	H	A	N	N	S	T	D	T	V	D	T	V	L	E	K	N	V	T	V	T	H	S
	AII31195	A/Kerala/RGCBF2/2011		M	K	A	I	L	V	V	L	L	Y	T	F	A	T	A	N	A	D	T	L	C	I	G	Y	H	A	N	N	S	T	D	T	V	D	T	V	L	E	K	N	V	T	V	T	H	S
	AJE62481	A/Punjab/040/2011 201		M	K	A	I	L	V	V	L	L	Y	T	F	A	T	A	N	A	D	T	L	C	I	G	Y	H	A	N	N	S	T	D	T	V	D	T	V	L	E	K	N	V	T	V	T	H	S
	AJE62482	A/Punjab/041/2011 201		M	K	A	I	L	V	V	L	L	Y	T	F	A	T	A	N	A	D	T	L	C	I	G	Y	H	A	N	N	S	T	D	T	V	D	T	V	L	E	K	N	V	T	V	T	H	S
	AJE62483	A/Punjab/042/2011 201		M	K	A	I	L	V	V	L	L	Y	T	F	A	T	A	N	A	D	T	L	C	I	G	Y	H	A	N	N	S	T	D	T	V	D	T	V	L	E	K	N	V	T	V	T	H	S
	AJE62484	A/Punjab/043/2011 201		M	K	A	I	L	V	V	L	L	Y	T	F	A	T	A	N	A	D	T	L	C	I	G	Y	H	A	N	N	S	T	D	T	V	D	T	V	L	E	K	N	V	T	V	T	H	S
India - 2012	AKM14739	A/Bangalore/1155-33/2012		M	K	A	I	L	V	V	L	L	Y	T	F	A	T	A	N	A	D	T	L	C	I	G	Y	H	A	N	N	S	T	D	T	V	D	T	V	L	E	K	N	V	T	V	T	H	S
	AKM14740	A/Bangalore/1428-35/2012		M	K	A	I	L	V	V	M	L	Y	T	F	A	T	A	N	A	D	T	L	C	I	G	Y	H	A	N	N	S	T	D	T	V	D	T	V	L	E	K	N	V	T	V	T	H	S
	AKM14741	A/Bangalore/1491-34/2012		M	K	A	I	L	V	V	L	L	Y	T	F	A	T	A	N	A	D	T	L	C	I	G	Y	H	A	N	N	S	T	D	T	V	D	T	V	L	E	K	N	V	T	V	T	H	S
	AKM14742	A/Bangalore/1980-42/2012		M	K	A	I	L	V	V	L	L	Y	T	F	A	T	A	N	A	D	T	L	C	I	G	Y	H	A	N	N	S	T	D	T	V	D	T	V	L	E	K	N	V	T	V	T	H	S
	AKM14743	A/Bangalore/2008-43/2012		M	K	A	I	L	V	V	L	L	Y	T	F	A	T	A	N	A	D	T	L	C	I	G	Y	H	A	N	N	S	T	D	T	V	D	T	V	L	E	K	N	V	T	V	T	H	S
	AKM14744	A/Bangalore/2071-38/2012		M	K	A	I	L	V	V	M	L	Y	T	F	A	T	A	N	A	D	T	L	C	I	G	Y	H	A	N	N	S	T	D	T	V	D	T	V	L	E	K	N	V	T	V	T	H	S
	AKM14745	A/Bangalore/2285-44/2012		M	K	A	I	L	V	V	L	L	Y	T	F	A	T	A	N	A	D	T	L	C	I	G	Y	H	A	N	N	S	T	D	T	V	D	T	V	L	E	K	N	V	T	V	T	H	S
	AKM14746	A/Bangalore/2629-37/2012		M	K	A	I	L	V	V	L	L	Y	T	F	A	T	A	N	A	D	T	L	C	I	G	Y	H	A	N	N	S	T	D	T	V	D	T	V	L	E	K	N	V	T	V	T	H	S
	AKM14747	A/Bangalore/2813-36/2012		M	K	A	I	L	V	V	M	L	Y	T	F	A	T	A	N	A	D	T	L	C	I	G	Y	H	A	N	N	S	T	D	T	V	D	T	V	L	E	K	N	V	T	V	T	H	S
	AKM14748	A/Bangalore/3361-46/2012		M	K	A	I	L	V	V	L	L	Y	T	F	A	T	A	N	A	D	T	L	C	I	G	Y	H	A	N	N	S	T	D	T	V	D	T	V	L	E	K	N	V	T	V	T	H	S
	AKM14749	A/Bangalore/3432-40/2012		M	K	A	I	L	V	V	M	L	Y	T	F	A	T	A	N	A	D	T	L	C	I	G	Y	H	A	N	N	S	T	D	T	V	D	T	V	L	E	K	N	V	T	V	T	H	S
	AKM14750	A/Bangalore/3666-41/2012		M	K	A	I	L	V	V	L	L	Y	T	F	A	T	A	N	A	D	T	L	C	I	G	Y	H	A	N	N	S	T	D	T	V	D	T	V	L	E	K	N	V	T	V	T	H	S
	AKM14751	A/Bangalore/3925-45/2012		M	K	A	I	L	V	V	L	L	Y	T	F	A	T	A	N	A	D	T	L	C	I	G	Y	H	A	N	N	S	T	D	T	V	D	T	V	L	E	K	N	V	T	V	T	H	S
	AKM14737	A/Bangalore/597-39/20012		M	K	A	I	L	V	V	M	L	Y	T	F	A	T	A	N	A	D	T	L	C	I	G	Y	H	A	N	N	S	T	D	T	V	D	T	V	L	E	K	N	V	T	V	T	H	S
	AKM14738	A/Bangalore/697-32/20012		M	K	A	I	L	V	V	L	L	Y	T	F	A	T	A	N	A	D	T	L	C	I	G	Y	H	A	N	N	S	T	D	T	V	D	T	V	L	E	K	N	V	T	V	T	H	S
	AIU46630	A/Bhopal/1697/2012 20012		M	K	A	I	L	V	V	L	L	Y	T	F	A	T	A	N	A	D	T	L	C	I	G	Y	H	A	N	N	S	T	D	T	V	D	T	V	L	E	K	N	V	T	V	T	H	S
	AJE62515	A/Chattisgarh/074/2012		M	K	A	I	L	V	V	M	L	Y	T	F	A	T	A	N	A	D	T	L	C	I	G	Y	H	A	N	N	S	T	D	T	V	D	T	V	L	E	K	N	V	T	V	T	H	S
	AJE62516	A/Chattisgarh/075/2012		M	K	A	I	L	V	V	M	L	Y	T	F	A	T	A	N	A	D	T	L	C	I	G	Y	H	A	N	N	S	T	D	T	V	D	T	V	L	E	K	N	V	T	V	T	H	S
	AJE62498	A/Delhi/057/2012 2012		M	K	A	I	L	V	V	L	L	Y	T	F	A	T	A	N	A	D	T	L	C	I	G	Y	H	A	N	N	S	T	D	T	V	D	T	V	L	E	K	N	V	T	V	T	H	S
	AJE62499	A/Delhi/058/2012 2012		M	K	A	I	L	V	V	L	L	Y	T	F	A	T	A	N	A	D	T	L	C	I	G	Y	H	A	N	N	S	T	D	T	G	D	T	V	L	E	K	N	V	T	V	T	H	S
	AJE62500	A/Delhi/059/2012 2012		M	K	A	I	L	V	V	M	L	Y	T	F	A	T	A	N	A	D	T	L	C	I	G	Y	H	A	N	N	S	T	D	T	V	D	T	V	L	E	K	N	V	T	V	T	H	S
	AJE62501	A/Delhi/060/2012 2012		M	K	A	I	L	V	V	M	L	Y	T	F	A	T	A	N	A	D	T	L	C	I	G	Y	H	A	N	N	S	T	D	T	V	D	T	V	L	E	K	N	V	T	V	T	H	S
	AJE62502	A/Delhi/061/2012 2012		M	K	A	I	L	V	V	M	L	Y	T	F	A	T	A	N	A	D	T	L	C	I	G	Y	H	A	N	N	S	T	D	T	V	D	T	V	L	E	K	N	V	T	V	T	H	S
	AJE62503	A/Delhi/062/2012 2012		M	K	A	I	L	V	V	M	L	Y	T	F	A	T	A	N	A	D	T	L	C	I	G	Y	H	A	N	N	S	T	D	T	V	D	T	V	L	E	K	N	V	T	V	T	H	S
	AJE62504	A/Delhi/063/2012 2012		M	K	A	I	L	V	V	M	L	Y	T	F	A	T	A	N	A	D	T	L	C	I	G	Y	H	A	N	N	S	T	D	T	V	D	T	V	L	E	K	N	V	T	V	T	H	S
	AJE62505	A/Delhi/064/2012 2012		M	K	A	I	L	V	V	M	L	Y	T	F	A	T	A	N	A	D	T	L	C	I	G	Y	H	A	N	N	S	T	D	T	V	D	T	V	L	E	K	N	V	T	V	T	H	S
	AJE62506	A/Delhi/065/2012 2012		M	K	A	I	L	V	V	M	L	Y	T	F	A	T	A	N	A	D	T	L	C	I	G	Y	H	A	N	N	S	T	D	T	V	D	T	V	L	E	K	N	V	T	V	T	H	S
	AJE62507	A/Delhi/066/2012 2012		M	K	A	I	L	V	V	M	L	Y	T	F	A	T	A	N	A	D	T	L	C	I	G	Y	H	A	N	N	S	T	D	T	V	D	T	V	L	E	K	N	V	T	V	T	H	S
	AJE62508	A/Delhi/067/2012 2012		M	K	A	I	L	V	V	M	L	Y	T	F	A	T	A	N	A	D	T	L	C	I	G	Y	H	A	N	N	S	T	D	T	V	D	T	V	L	E	K	N	V	T	V	T	H	S
	AJE62509	A/Delhi/068/2012 2012		M	K	A	I	L	V	V	M	L	Y	T	F	A	T	A	N	A	D	T	L	C	I	G	Y	H	A	N	N	S	T	D	T	V	D	T	V	L	E	K	N	V	T	V	T	H	S
	AJE62510	A/Delhi/069/2012 2012		M	K	A	I	L	V	V	M	L	Y	T	F	A	T	A	N	A	D	T	L	C	I	G	Y	H	A	N	N	S	T	D	T	V	D	T	V	L	E	K	N	V	T	V	T	H	S
	AJE62512	A/Goa/071/2012 2012/0		M	K	A	I	L	V	V	M	L	Y	T	F	A	T	A	N	A	D	T	L	C	I	G	Y	H	A	N	N	S	T	D	T	V	D	T	V	L	E	K	N	V	T	V	T	H	S
	AJE62513	A/Goa/072/2012 2012/1		M	K	A	I	L	V	V	M	L	Y	T	F	A	T	A	N	A	D	T	L	C	I	G	Y	H	A	N	N	S	T	D	T	V	D	T	V	L	E	K	N	V	T	V	T	H	S
	AJE62514	A/Goa/073/2012 2012/0		M	K	A	I	L	V	V	M	L	Y	T	F	A	T	A	N	A	D	T	L	C	I	G	Y	H	A	N	N	S	T	D	T	V	D	T	V	L	E	K	N	V	T	V	T	H	S
	AIU46631	A/Harda/1718/2012 201		M	K	A	I	L	V	V	L	L	Y	T	F	A	T	A	N	A	D	T	L	C	I	G	Y	H	A	N	N	S	T	D	T	V	D	T	V	L	E	K	N	V	T	V	T	H	S
	AJE62517	A/Haryana/076/2012 20		M	K	A	I	L	V	V	M	L	Y	T	F	A	T	A	N	A	D	T	L	C	I	G	Y	H	A	N	N	S	T	D	T	V	D	T	V	L	E	K	N	V	T	V	T	H	S
	AJE62518	A/Haryana/077/2012 20		M	K	A	I	L	V	V	M	L	Y	T	F	A	T	A	N	A	D	T	L	C	I	G	Y	H	A	N	N	S	T	D	T	V	D	T	V	L	E	K	N	V	T	V	T	H	S
	AJE62519	A/Haryana/078/2012 20		M	K	A	I	L	V	V	M	L	Y	T	F	A	T	A	N	A	D	T	L	C	I	G	Y	H	A	N	N	S	T	D	T	V	D	T	V	L	E	K	N	V	T	V	T	H	S
	AGL07681	A/India/Gwl-06/2012 2		M	K	A	I	L	V	V	L	L	Y	T	F	A	T	A	N	A	D	T	L	C	I	G	Y	H	A	N	N	S	T	D	T	V	D	T	V	L	E	K	N	V	T	V	T	H	S
	AOR17532	A/India/Kerala1210448		M	K	A	I	L	V	V	L	L	Y	T	F	A	T	A	N	A	D	T	L	C	I	G	Y	H	A	N	N	S	T	D	T	V	D	T	V	L	E	K	N	V	T	V	T	H	S
	AOR17531	A/India/Kerala1210449		M	K	A	I	L	V	V	L	L	Y	T	F	A	T	A	N	A	D	T	L	C	I	G	Y	H	A	N	N	S	T	D	T	V	D	T	V	L	E	K	N	V	T	V	T	H	S
	AOR17528	A/India/Kerala128941/		M	K	A	I	L	V	V	M	L	Y	T	F	A	T	A	D	A	D	T	L	C	I	G	Y	H	A	N	N	S	T	D	T	V	D	T	V	L	E	K	N	V	T	V	T	H	S
	AOR17529	A/India/Kerala128942/		M	K	A	I	L	V	V	M	L	Y	T	F	A	T	A	D	A	D	T	L	C	I	G	Y	H	A	N	N	S	T	D	T	V	D	T	V	L	E	K	N	V	T	V	T	H	S
	AOR17530	A/India/Kerala128943/		M	K	A	I	L	V	V	M	L	Y	T	F	A	T	A	D	A	D	T	L	C	I	G	Y	H	A	N	N	S	T	D	T	V	D	T	V	L	E	K	N	V	T	V	T	H	S
	AGQ88632	A/India/Nsk12388/2012		M	K	A	I	L	V	V	M	L	Y	T	F	A	T	A	N	A	D	T	L	C	I	G	Y	H	A	N	N	S	T	D	T	V	D	T	V	L	E	K	N	V	T	V	T	H	S
	AOR17542	A/India/P1210194/2012		M	K	A	I	L	V	V	M	L	Y	T	F	A	T	A	N	A	D	T	L	C	I	G	Y	H	A	N	N	S	T	D	T	V	D	T	V	L	E	K	N	V	T	V	T	H	S
	AOR17535	A/India/P1210472/2012		M	K	A	I	L	V	V	M	L	Y	T	F	A	T	A	N	A	D	T	L	C	I	G	Y	H	A	N	N	S	T	D	T	V	D	T	V	L	E	K	N	V	T	V	T	H	S
	AOR17540	A/India/P1210573/2012		M	K	A	I	L	V	V	M	L	Y	T	F	A	T	A	N	A	D	T	L	C	I	G	Y	H	A	N	N	S	T	D	T	V	D	T	V	L	E	K	N	V	T	V	T	H	S
	AOR17537	A/India/P1210772/2012		M	K	A	I	L	V	V	M	L	Y	T	F	A	T	A	N	A	D	T	L	C	I	G	Y	H	A	N	N	S	T	D	T	V	D	T	V	L	E	K	N	V	T	V	T	H	S
	AOR17536	A/India/P1210993/2012		M	K	A	I	L	V	V	L	L	Y	T	F	A	T	A	N	A	D	T	L	C	I	G	Y	H	A	N	N	S	T	D	T	V	D	T	V	L	E	K	N	V	T	V	T	H	S
	AOR17533	A/India/P1213259/2012		M	K	A	I	L	V	V	L	L	Y	T	F	A	T	A	N	A	D	T	L	C	I	G	Y	H	A	N	N	S	T	D	T	V	D	T	V	L	E	K	N	V	T	V	T	H	S
	AOR17544	A/India/P1213777/2012		M	K	A	I	L	V	V	M	L	Y	T	F	A	T	A	N	A	D	T	L	C	I	G	Y	H	A	N	N	S	T	D	T	V	D	T	V	L	E	K	N	V	T	V	T	H	S
	AGQ88621	A/India/P121716/2012		M	K	A	I	L	V	V	L	L	Y	T	F	A	T	A	N	A	D	T	L	C	I	G	Y	H	A	N	N	S	T	D	T	V	D	T	V	L	E	K	N	V	T	V	T	H	S
	AOR17492	A/India/P121717/2012		M	K	A	I	L	V	V	L	L	Y	T	F	A	T	A	N	A	D	T	L	C	I	G	Y	H	A	N	N	S	T	D	T	V	D	T	V	L	E	K	N	V	T	V	T	H	S
	AGQ88610	A/India/P121717/2012		M	K	A	I	L	V	V	L	L	Y	T	F	A	T	A	N	A	D	T	L	C	I	G	Y	H	A	N	N	S	T	D	T	V	D	T	V	L	E	K	N	V	T	V	T	H	S
	AGQ88599	A/India/P121773/2012		M	K	A	I	L	V	V	M	L	Y	T	F	A	T	A	N	A	D	T	L	C	I	G	Y	H	A	N	N	S	T	D	T	V	D	T	V	L	E	K	N	V	T	V	T	H	S
	AGQ88588	A/India/P121778/2012		M	K	A	I	L	V	V	L	L	Y	T	F	A	T	A	N	A	D	T	L	C	I	G	Y	H	A	N	N	S	T	D	T	V	D	T	V	L	E	K	N	V	T	V	T	H	S
	AOR17494	A/India/P121788/2012		M	K	A	I	L	V	V	M	L	Y	T	F	A	T	A	N	A	D	T	L	C	I	G	Y	H	A	N	N	S	T	D	T	V	D	T	V	L	E	K	N	V	T	V	T	H	S
	AGQ88577	A/India/P121939/2012		M	K	A	I	L	V	V	L	L	Y	T	F	A	T	A	N	A	D	T	L	C	I	G	Y	H	A	N	N	S	T	D	T	V	D	T	V	L	E	K	N	V	T	V	T	H	S
	AOR17496	A/India/P122023/2012		M	K	A	I	L	V	V	L	L	Y	T	F	A	T	A	N	A	D	T	L	C	I	G	Y	H	A	N	N	S	T	D	T	V	D	T	V	L	E	K	N	V	T	V	T	H	S
	AOR17508	A/India/P122045/2012		M	K	A	I	L	V	V	M	L	Y	T	F	A	T	A	N	A	D	T	L	C	I	G	Y	H	A	N	N	S	T	D	T	V	D	T	V	L	E	K	N	V	T	V	T	H	S
	AOR17497	A/India/P122059/2012		M	K	A	I	L	V	V	L	L	Y	T	F	A	T	A	N	A	D	T	L	C	I	G	Y	H	A	N	N	S	T	D	T	V	D	T	V	L	E	K	N	V	T	V	T	H	S
	AOR17511	A/India/P122090/2012		M	K	A	I	L	V	V	M	L	Y	T	F	A	T	A	N	A	D	T	L	C	I	G	Y	H	A	N	N	S	T	D	T	V	D	T	V	L	E	K	N	V	T	V	T	H	S
	AOR17499	A/India/P122246/2012		M	K	A	I	L	V	V	M	L	Y	T	F	A	T	A	S	A	D	T	L	C	I	G	Y	H	A	N	N	S	T	D	T	V	D	T	V	L	E	K	N	V	T	V	T	H	S
	AOR17502	A/India/P122300/2012		M	K	A	I	L	V	V	M	L	Y	T	F	A	T	A	N	A	D	T	L	C	I	G	Y	H	A	N	N	S	T	D	T	V	D	T	V	L	E	K	N	V	T	V	T	H	S
	AOR17498	A/India/P122576/2012		M	K	A	I	L	V	V	M	L	Y	T	F	A	T	A	S	A	D	T	L	C	I	G	Y	H	A	N	N	S	T	D	T	V	D	T	V	L	E	K	N	V	T	V	T	H	S
	AOR17510	A/India/P122639/2012		M	K	A	I	L	V	V	M	L	Y	T	F	A	T	A	S	A	D	T	L	C	I	G	Y	H	A	N	N	S	T	D	T	V	D	T	V	L	E	K	N	V	T	V	T	H	S
	AOR17503	A/India/P122654/2012		M	K	A	I	L	V	V	M	L	Y	T	F	A	T	A	S	A	D	T	L	C	I	G	Y	H	A	N	N	S	T	D	T	V	D	T	V	L	E	K	N	V	T	V	T	H	S
	AOR17495	A/India/P122703/2012		M	K	A	I	L	V	V	M	L	Y	T	F	A	T	A	S	A	D	T	L	C	I	G	Y	H	A	N	N	S	T	D	T	V	D	T	V	L	E	K	N	V	T	V	T	H	S
	AOR17488	A/India/P122707/2012		M	K	A	I	L	V	V	M	L	Y	T	F	A	T	A	S	A	D	T	L	C	I	G	Y	H	A	N	N	S	T	D	T	V	D	T	V	L	E	K	N	V	T	V	T	H	S
	AOR17512	A/India/P122975/2012		M	K	A	I	L	V	V	M	L	Y	T	F	A	T	A	N	A	D	T	L	C	I	G	Y	H	A	N	N	S	T	D	T	V	D	T	V	L	E	K	N	V	T	V	T	H	S
	AOR17501	A/India/P123137/2012		M	K	A	I	L	V	V	L	L	Y	T	F	A	T	A	N	A	D	T	L	C	I	G	Y	H	A	N	N	S	T	D	T	V	D	T	V	L	E	K	N	V	T	V	T	H	S
	AOR17487	A/India/P123148/2012		M	K	A	I	L	V	V	M	L	Y	T	F	A	T	A	N	A	D	T	L	C	I	G	Y	H	A	N	N	S	T	D	T	V	D	T	V	L	E	K	N	V	T	V	T	H	S
	AOR17507	A/India/P123167/2012		M	K	A	I	L	V	V	M	L	Y	T	F	A	T	A	S	A	D	T	L	C	I	G	Y	H	A	N	N	S	T	D	T	V	D	T	V	L	E	K	N	V	T	V	T	H	S
	AOR17505	A/India/P123176/2012		M	K	A	I	L	V	V	M	L	Y	T	F	A	T	A	S	A	D	T	L	C	I	G	Y	H	A	N	N	S	T	D	T	V	D	T	V	L	E	K	N	V	T	V	T	H	S
	AOR17489	A/India/P123181/2012		M	K	A	I	L	V	V	M	L	Y	T	F	A	T	A	N	A	D	T	L	C	I	G	Y	H	A	N	N	S	T	D	T	V	D	T	V	L	E	K	N	V	T	V	T	H	S
	AOR17504	A/India/P123187/2012		M	K	A	I	L	V	V	M	L	Y	T	F	A	T	A	N	A	D	T	L	C	I	G	Y	H	A	N	N	S	T	D	T	V	D	T	V	L	E	K	N	V	T	V	T	H	S
	AOR17506	A/India/P123192/2012		M	K	A	I	L	V	V	M	L	Y	T	F	A	T	A	N	A	D	T	L	C	I	G	Y	H	A	N	N	S	T	D	T	V	D	T	V	L	E	K	N	V	T	V	T	H	S
	AOR17509	A/India/P123246/2012		M	K	A	I	L	V	V	M	L	Y	T	F	A	T	A	N	A	D	T	L	C	I	G	Y	H	A	N	N	S	T	D	T	V	D	T	V	L	E	K	N	V	T	V	T	H	S
	AOR17491	A/India/P125155/2012		M	K	A	I	L	V	V	M	L	Y	T	F	A	T	A	N	A	D	T	L	C	I	G	Y	H	A	N	N	S	T	D	T	V	D	T	V	L	E	K	N	V	T	V	T	H	S
	AOR17500	A/India/P125442/2012		M	K	A	I	L	V	V	M	L	Y	T	F	A	T	A	S	A	D	T	L	C	I	G	Y	H	A	N	N	S	T	D	T	V	D	T	V	L	E	K	N	V	T	V	T	H	S
	AOR17490	A/India/P125709/2012		M	K	A	I	L	V	V	M	L	Y	T	F	A	T	A	N	A	D	T	L	C	I	G	Y	H	A	N	N	S	T	D	T	V	D	T	V	L	E	K	N	V	T	V	T	H	S
	AGQ88566	A/India/P12946/2012 2		M	K	A	I	L	V	V	M	L	Y	T	F	A	T	A	N	A	D	T	L	C	I	G	Y	H	A	N	N	S	T	D	T	V	D	T	V	L	E	K	N	V	T	V	T	H	S
	AOR17541	A/India/P129932/2012		M	K	A	I	L	V	V	M	L	Y	T	F	A	T	A	N	A	D	T	L	C	I	G	Y	H	A	N	N	S	T	D	T	V	D	T	V	L	E	K	N	V	T	V	T	H	S
	AOR17538	A/India/P129953/2012		M	K	A	I	L	V	V	M	L	Y	T	F	A	T	A	N	A	D	T	L	C	I	G	Y	H	A	N	N	S	T	D	T	V	D	T	V	L	E	K	N	V	T	V	T	H	S
	AOR17539	A/India/P129956/2012		M	K	A	I	L	V	V	M	L	Y	T	F	A	T	A	N	A	D	T	L	C	I	G	Y	H	A	N	N	S	T	D	T	V	D	T	V	L	E	K	N	V	T	V	T	H	S
	AGQ88555	A/India/VD122268/2012		M	K	A	I	L	V	V	M	L	Y	T	F	A	T	A	N	A	D	T	L	C	I	G	Y	H	A	N	N	S	T	D	T	V	D	T	V	L	E	K	N	V	T	V	T	H	S
	AIU46632	A/Jabalpur/1737/2012		M	K	A	I	L	V	V	L	L	Y	T	F	A	T	A	N	A	D	T	L	C	I	G	Y	H	A	N	N	S	T	D	T	V	D	T	V	L	E	K	N	V	T	V	T	H	S
	AIU46633	A/Jabalpur/1758/2012		M	K	A	I	L	V	V	M	L	Y	T	F	A	T	A	N	A	D	T	L	C	I	G	Y	H	A	N	N	S	T	D	T	V	D	T	V	L	E	K	N	V	T	V	T	H	S
	AII31196	A/Kerala/RGCBF294/201		M	K	A	I	L	V	V	M	L	Y	T	F	A	T	A	N	A	D	T	L	C	I	G	Y	H	A	N	N	S	T	D	T	V	D	T	V	L	E	K	N	V	T	V	T	H	S
	AII31197	A/Kerala/RGCBF302/201		M	K	A	I	L	V	V	M	L	Y	T	F	A	T	E	K	A	D	T	L	C	I	G	Y	H	A	N	N	S	T	D	T	V	D	T	V	L	E	K	N	V	T	V	T	H	S
	AII31198	A/Kerala/RGCBF311/201		M	K	A	I	L	V	V	L	L	Y	T	F	A	T	A	N	A	D	T	L	C	I	G	Y	H	A	N	N	S	T	D	T	V	D	T	V	L	E	K	N	V	T	V	T	H	S
	AJE62511	A/Uttrakhand/070/2012		M	K	A	I	L	V	V	M	L	Y	T	F	A	T	A	N	A	D	T	L	C	I	G	Y	H	A	N	N	S	T	D	T	V	D	T	V	L	E	K	N	V	T	V	T	H	S
India - 2013	AJE62527	A/Delhi/086/2013 2013		M	K	A	I	L	V	V	L	L	Y	T	F	A	T	A	N	A	D	T	L	C	I	G	Y	H	A	N	N	S	T	D	T	V	D	T	V	L	E	K	N	V	T	V	T	H	S
	AJE62528	A/Delhi/087/2013 2013		M	K	A	I	L	V	V	L	L	Y	T	F	A	T	A	N	A	D	T	L	C	I	G	Y	H	A	N	N	S	T	D	T	V	D	T	V	L	E	K	N	V	T	V	T	H	S
	AJE62529	A/Delhi/088/2013 2013		M	K	A	I	L	V	V	L	L	Y	T	F	A	T	A	N	A	D	T	L	C	I	G	Y	H	A	N	N	S	T	D	T	V	D	T	V	L	E	K	N	V	T	V	T	H	S
	AJE62530	A/Delhi/089/2013 2013		M	K	A	I	L	V	V	L	L	Y	T	F	A	T	A	N	A	D	T	L	C	I	G	Y	H	A	N	N	S	T	D	T	V	D	T	V	L	E	K	N	V	T	V	T	H	S
	AJE62520	A/Haryana/079/2013 20		M	K	A	I	L	V	V	L	L	Y	T	F	A	T	A	N	A	D	T	L	C	I	G	Y	H	A	N	N	S	T	D	T	V	D	T	V	L	E	K	N	V	T	V	T	H	S
	AJE62521	A/Haryana/080/2013 20		M	K	A	I	L	V	V	L	L	Y	T	F	A	T	A	N	A	D	T	L	C	I	G	Y	H	A	N	N	S	T	D	T	V	D	T	V	L	E	K	N	V	T	V	T	H	S
	AJE62522	A/Haryana/081/2013 20		M	K	A	I	L	V	V	L	L	Y	T	F	A	T	A	N	A	D	T	L	C	I	G	Y	H	A	N	N	S	T	D	T	V	D	T	V	L	E	K	N	V	T	V	T	H	S
	AKE37409	A/India/Alp135125/201		M	K	A	I	L	V	V	M	L	Y	T	F	A	T	A	N	A	D	T	L	C	I	G	Y	H	A	N	N	S	T	D	T	V	D	T	V	L	E	K	N	V	T	V	T	H	S
	AGY42549	A/India/GWL-13/2013 2		M	K	A	I	L	V	V	L	L	Y	T	F	A	T	A	N	A	D	T	L	C	I	G	Y	H	A	N	N	S	T	D	T	V	D	T	V	L	E	K	N	I	T	V	T	H	S
	AKE37418	A/India/Nag1320058/20		M	K	A	I	L	V	V	L	L	Y	T	F	A	T	A	N	A	D	T	L	C	I	G	Y	H	A	N	N	S	T	D	T	V	D	T	V	L	E	K	N	V	T	V	T	H	S
	AKE37419	A/India/Nag1320061/20		M	K	A	I	L	V	V	L	L	Y	T	F	A	T	A	N	A	D	T	L	C	I	G	Y	H	A	N	N	S	T	D	T	V	D	T	V	L	E	K	N	V	T	V	T	H	S
	AGQ88544	A/India/Nag132467/201		M	K	A	I	L	V	V	L	L	Y	T	F	A	T	A	N	A	D	T	L	C	I	G	Y	H	A	N	N	S	T	D	T	V	D	T	V	L	E	K	N	V	T	V	T	H	S
	AGQ88442	A/India/P131027/2013		M	K	A	I	L	V	V	L	L	Y	T	F	A	T	A	N	A	D	T	L	C	I	G	Y	H	A	N	N	S	T	D	T	V	D	T	V	L	E	K	N	V	T	V	T	H	S
	AGQ88533	A/India/P131845/2013		M	K	A	I	L	V	V	L	L	Y	T	F	A	T	A	N	A	D	T	L	C	I	G	Y	H	A	N	N	S	T	D	T	V	D	T	V	L	E	K	N	V	T	V	T	H	S
	AGQ88522	A/India/P132194/2013		M	K	A	I	L	V	V	L	L	Y	T	F	A	T	A	N	A	D	T	L	C	I	G	Y	H	A	N	N	S	T	D	T	V	D	T	V	L	E	K	N	V	T	V	T	H	S
	AKE37436	A/India/Pun1312095/20		M	K	A	I	L	V	V	L	L	Y	T	F	T	T	A	N	A	D	T	L	C	I	G	Y	H	A	N	N	S	T	D	T	V	D	T	V	L	E	K	N	V	T	V	T	H	S
	AKE37448	A/India/Pun1318508/20		M	K	A	I	L	V	V	L	L	Y	T	F	T	T	A	N	A	D	T	L	C	I	G	Y	H	A	N	N	S	T	D	T	V	D	T	V	L	E	K	N	V	T	V	T	H	S
	AHB72862	A/Indore/2683/2013 20		M	K	A	I	L	V	V	L	L	Y	T	F	A	T	A	N	A	D	T	L	C	I	G	Y	H	A	N	N	S	T	D	T	V	D	T	V	L	E	K	N	V	T	V	T	H	S
	AIU46634	A/Indore/2820/2013 20		M	K	A	I	L	V	V	L	L	Y	T	F	A	T	A	N	A	D	T	L	C	I	G	Y	H	A	N	N	A	T	D	T	V	D	T	V	L	E	K	N	V	T	V	T	H	S
	AIU46635	A/Itarsi/2934/2013 20		M	K	A	I	L	V	V	L	L	Y	T	F	A	T	A	N	A	D	T	L	C	I	G	Y	H	A	N	N	S	T	D	T	V	D	T	V	L	E	K	N	V	T	V	T	H	S
	AJE62525	A/Jammu and Kashmir/0		M	K	A	I	L	V	V	L	L	Y	T	F	A	T	A	N	A	D	T	L	C	I	G	Y	H	A	N	N	S	T	D	T	V	D	T	V	L	E	K	N	V	T	V	T	H	S
	AJE62526	A/Jammu and Kashmir/0		M	K	A	I	L	V	V	L	L	Y	T	F	A	T	A	N	A	D	T	L	C	I	G	Y	H	A	N	N	S	T	D	T	V	D	T	V	L	E	K	N	V	T	V	T	H	S
	AKS48054	A/Ujjain/2558/2013 20		M	K	A	I	L	V	V	L	L	Y	T	F	A	T	A	N	A	D	T	L	C	I	G	Y	H	A	N	N	S	T	D	T	V	D	T	V	L	E	K	N	V	T	V	T	H	S
	AJE62531	A/Uttar Pradesh/090/2		M	K	A	I	L	V	V	L	L	Y	T	F	A	T	A	N	A	D	T	L	C	I	G	Y	H	A	N	N	S	T	D	T	V	D	T	V	L	E	K	N	V	T	V	T	H	S
	AJE62532	A/Uttar Pradesh/091/2		M	K	A	I	L	V	V	L	L	Y	T	F	A	T	A	N	A	D	T	L	C	I	G	Y	H	A	N	N	S	T	D	T	V	D	T	V	L	E	K	N	V	T	V	T	H	S
	AJE62523	A/Uttrakhand/082/2013		M	K	A	I	L	V	V	L	L	Y	T	F	A	T	A	N	A	D	T	L	C	I	G	Y	H	A	N	N	S	T	D	T	V	D	T	V	L	E	K	N	V	T	V	T	H	S
	AJE62524	A/Uttrakhand/083/2013		M	K	A	I	L	V	V	L	L	Y	T	F	A	T	A	N	A	D	T	L	C	I	G	Y	H	A	N	N	S	T	D	T	V	D	T	V	L	E	K	N	V	T	V	T	H	S
India - 2014	AKE37501	A/India/Che147504/2014		M	K	A	I	L	V	V	L	L	Y	T	F	T	T	A	N	A	D	T	L	C	I	G	Y	H	A	N	N	S	T	D	T	V	D	T	V	L	E	K	N	V	T	V	T	H	S
	AKE37493	A/India/Pun14549/2014		M	K	A	I	L	V	V	L	L	Y	T	F	A	T	A	N	A	D	T	L	C	I	G	Y	H	A	N	N	S	T	D	T	V	D	T	V	L	E	K	N	V	T	V	T	H	S
	AKE37494	A/India/Pun14584/2014		M	K	A	I	L	V	V	L	L	Y	T	F	A	T	A	N	A	D	T	L	C	I	G	Y	H	A	N	N	S	T	D	T	V	D	T	V	L	E	K	N	V	T	V	T	H	S
	ARG42801	A/Kerala/RGCB140815/2014		M	K	A	I	L	V	V	L	L	Y	T	L	A	T	A	N	A	D	T	L	C	I	G	Y	H	A	N	N	S	T	D	T	V	D	T	V	L	E	K	N	V	T	V	T	H	S
	ARG42802	A/Kerala/RGCB141437/2014		M	K	A	I	L	V	V	L	L	Y	T	L	A	T	A	N	A	D	T	L	C	I	G	Y	H	A	N	N	S	T	D	T	V	D	T	V	L	E	K	N	V	T	V	T	H	S
India - 2015	ALA50342	A/Barwani/6024/2015 2		M	K	A	I	L	V	V	L	L	Y	T	F	A	T	A	N	A	D	T	L	C	I	G	Y	H	A	N	N	S	T	D	T	V	D	T	V	L	E	K	N	V	T	V	T	H	S
	ALA50343	A/Betul/6515/2015 201		M	K	A	I	L	V	V	L	L	Y	T	F	T	T	A	N	A	D	T	L	C	I	G	Y	H	A	N	N	S	T	D	T	V	D	T	V	L	E	K	N	V	T	V	T	H	S
	ALD18975	A/Bhopal/3500/2015 20		M	K	A	I	L	V	V	L	L	Y	T	F	A	T	A	N	A	D	T	L	C	I	G	Y	H	A	N	N	S	T	D	T	V	D	T	V	L	E	K	N	V	T	V	T	H	S
	AKS48057	A/Dewas/4497/2015 201		M	K	A	I	L	V	V	L	L	Y	T	F	T	T	A	N	A	D	T	L	C	I	G	Y	H	A	N	N	S	T	D	T	V	D	T	V	L	E	K	N	V	T	V	T	H	S
	ALK80387	A/India/DRDE_GWL703/2		M	K	A	I	L	V	V	L	L	Y	T	F	T	T	A	N	A	D	T	L	C	I	G	Y	H	A	N	N	S	T	D	T	V	D	T	V	L	E	K	N	V	T	V	T	H	S
	ALK80385	A/India/DRDE_GWL719/2		M	K	A	I	L	V	V	L	L	Y	T	F	A	T	A	N	A	D	T	L	C	I	G	Y	H	A	N	N	S	T	D	T	V	D	T	V	L	E	K	N	V	T	V	T	H	S
	ALK80389	A/India/DRDE_GWL721/2		M	K	A	I	L	V	V	L	L	Y	T	F	T	T	A	N	A	D	T	L	C	I	G	Y	H	A	N	N	S	T	D	T	V	D	T	V	L	E	K	N	V	T	V	T	H	S
	ALK80390	A/India/DRDE_GWL812/2		M	K	A	I	L	V	V	L	L	Y	T	F	A	T	A	N	A	D	T	L	C	I	G	Y	H	A	N	N	S	T	D	T	V	D	T	V	L	E	K	N	V	T	V	T	H	S
	ALK80386	A/India/DRDE_GWL897/2		M	K	A	I	L	V	V	L	L	Y	T	F	T	T	A	N	A	D	T	L	C	I	G	Y	H	A	N	N	S	T	D	T	V	D	T	V	L	E	K	N	V	T	V	T	H	S
	ALK80388	A/India/DRDE_GWL989/2		M	K	A	I	L	V	V	L	L	Y	T	F	T	T	A	N	A	D	T	L	C	I	G	Y	H	A	N	N	S	T	D	T	V	D	T	V	L	E	K	N	V	T	V	T	H	S
	AMM43281	A/India/Kol-3527/2015		M	K	A	I	L	V	V	L	L	Y	T	F	T	T	A	N	A	D	T	L	C	I	G	Y	H	A	N	N	S	T	D	T	V	D	T	V	L	E	K	N	V	T	V	T	H	S
	AOO54230	A/India/Kol-3828/2015		M	K	A	I	L	V	V	L	L	Y	T	F	T	T	A	N	A	D	T	L	C	I	G	Y	H	A	N	N	S	T	D	T	V	D	T	V	L	E	K	N	V	T	V	T	H	S
	AOO54231	A/India/Kol-3846/2015		M	K	A	I	L	V	V	L	L	Y	T	F	T	T	A	N	A	D	T	L	C	I	G	Y	H	A	N	N	S	T	D	T	V	D	T	V	L	E	K	N	V	T	V	T	H	S
	AOO54232	A/India/Kol-3959/2015		M	K	A	I	L	V	V	L	L	Y	T	F	T	T	A	N	A	D	T	L	C	I	G	Y	H	A	N	N	S	T	D	T	V	D	T	V	L	E	K	N	V	T	V	T	H	S
	AOO54233	A/India/Kol-4040/2015		M	K	A	I	L	V	V	L	L	Y	T	F	T	T	A	N	A	D	T	L	C	I	G	Y	H	A	N	N	S	T	D	T	V	D	T	V	L	E	K	N	V	T	V	T	H	S
	AOO54234	A/India/Kol-4122/2015		M	K	A	I	L	V	V	L	L	Y	T	F	T	T	A	N	A	D	T	L	C	I	G	Y	H	A	N	N	S	T	D	T	V	D	T	V	L	E	K	N	V	T	V	T	H	S
	AOO54235	A/India/Kol-4501/2015		M	K	A	I	L	V	V	L	L	Y	T	F	T	T	A	N	A	D	T	L	C	I	G	Y	H	A	N	N	S	T	D	T	V	D	T	V	L	E	K	N	V	T	V	T	H	S
	AMM43282	A/India/Kol-4628/2015		M	K	A	I	L	V	V	L	L	Y	T	F	T	T	A	N	A	D	T	L	C	I	G	Y	H	A	N	N	S	T	D	T	V	D	T	V	L	E	K	N	V	T	V	T	H	S
	AMM43283	A/India/Kol-4632/2015		M	K	A	I	L	V	V	L	L	Y	T	F	T	T	A	N	A	D	T	L	C	I	G	Y	H	A	N	N	S	T	D	T	V	D	T	V	L	E	K	N	V	T	V	T	H	S
	AMM43284	A/India/Kol-4651/2015		M	K	A	I	L	V	V	L	L	Y	T	F	T	T	A	N	A	D	T	L	C	I	G	Y	H	A	N	N	S	T	D	T	V	D	T	V	L	E	K	N	V	T	V	T	H	S
	AOO54236	A/India/Kol-4992/2015		M	K	A	I	L	V	V	L	L	Y	T	F	T	T	A	N	A	D	T	L	C	I	G	Y	H	A	N	N	S	T	D	T	V	D	T	V	L	E	K	N	V	T	V	T	H	S
	AOO54237	A/India/Kol-5018/2015		M	K	A	I	L	V	V	L	L	Y	T	F	T	T	A	N	A	D	T	L	C	I	G	Y	H	A	N	N	S	T	D	T	V	D	T	V	L	E	K	N	V	T	V	T	H	S
	AOO54238	A/India/Kol-5025/2015		M	K	A	I	L	V	V	L	L	Y	T	F	T	T	A	N	A	D	T	L	C	I	G	Y	H	A	N	N	S	T	D	T	V	D	T	V	L	E	K	N	V	T	V	T	H	S
	AOO54239	A/India/Kol-5065/2015		M	K	A	I	L	V	V	L	L	Y	T	F	T	T	A	N	A	D	T	L	C	I	G	Y	H	A	N	N	S	T	D	T	V	D	T	V	L	E	K	N	V	T	V	T	H	S
	AOO54180	A/India/Kol-S4163/201		M	K	A	I	L	V	V	L	L	Y	T	F	T	T	A	N	A	D	T	L	C	I	G	Y	H	A	N	N	S	T	D	T	V	D	T	V	L	E	K	N	V	T	V	T	H	S
	AOO54190	A/India/Kol-S4481/201		M	K	A	I	L	V	V	L	L	Y	T	F	T	T	A	N	A	D	T	L	C	I	G	Y	H	A	N	N	S	T	D	T	V	D	T	V	L	E	K	N	V	T	V	T	H	S
	AOO54200	A/India/Kol-S4587/201		M	K	A	I	L	V	V	L	L	Y	T	F	T	T	A	N	A	D	T	L	C	I	G	Y	H	A	N	N	S	T	D	T	V	D	T	V	L	E	K	N	V	T	V	T	H	S
	AOO54210	A/India/Kol-S4659/201		M	K	A	I	L	V	V	L	L	Y	T	F	T	T	A	N	A	D	T	L	C	I	G	Y	H	A	N	N	S	T	D	T	V	D	T	V	L	E	K	N	V	T	V	T	H	S
	AOO54220	A/India/Kol-S4666/201		M	K	A	I	L	V	V	L	L	Y	T	F	T	T	A	N	A	D	T	L	C	I	G	Y	H	A	N	N	S	T	D	T	V	D	T	V	L	E	K	N	V	T	V	T	H	S
	AMM43289	A/India/Kol-T15/2015		M	K	A	I	L	V	V	L	L	Y	T	F	T	T	A	N	A	D	T	L	C	I	G	Y	H	A	N	N	S	T	D	T	V	D	T	V	L	E	K	N	V	T	V	T	H	S
	AMM43290	A/India/Kol-T16/2015		M	K	A	I	L	V	V	L	L	Y	T	F	T	T	A	N	A	D	T	L	C	I	G	Y	H	A	N	N	S	T	D	T	V	D	T	V	L	E	K	N	V	T	V	T	H	S
	AMM43285	A/India/Kol-T3/2015 2		M	K	A	I	L	V	V	L	L	Y	T	F	T	T	A	N	A	D	T	L	C	I	G	Y	H	A	N	N	S	T	D	T	V	D	T	V	L	E	K	N	V	T	V	T	H	S
	AMM43286	A/India/Kol-T4/2015 2		M	K	A	I	L	V	V	L	L	Y	T	F	T	T	A	N	A	D	T	L	C	I	G	Y	H	A	N	N	S	T	D	T	V	D	T	V	L	E	K	N	V	T	V	T	H	S
	AMM43287	A/India/Kol-T5/2015 2		M	K	A	I	L	V	V	L	L	Y	T	F	T	T	A	N	A	D	T	L	C	I	G	Y	H	A	N	N	S	T	D	T	V	D	T	V	L	E	K	N	V	T	V	T	H	S
	AMM43288	A/India/Kol-T8/2015 2		M	K	A	I	L	V	V	L	L	Y	T	F	T	T	A	N	A	D	T	L	C	I	G	Y	H	A	N	N	S	T	D	T	V	D	T	V	L	E	K	N	V	T	V	T	H	S
	AKE37508	A/India/Pun151192/201		M	K	A	I	L	V	V	L	L	Y	T	F	T	T	A	N	A	D	T	L	C	I	G	Y	H	A	N	N	S	T	D	T	V	D	T	V	L	E	K	N	V	T	V	T	H	S
	AKE37509	A/India/Pun151214/201		M	K	A	I	L	V	V	L	L	Y	T	F	A	T	A	N	A	D	T	L	C	I	G	Y	H	A	N	N	S	T	D	T	V	D	T	V	L	E	K	N	V	T	V	T	H	S
	AKE37507	A/India/Pun151245/201		M	K	A	I	L	V	V	L	L	Y	T	F	T	T	A	N	A	D	T	L	C	I	G	Y	H	A	N	N	S	T	D	T	V	D	T	V	L	E	K	N	V	T	V	T	H	S
	AKE37518	A/India/Pun151247/201		M	K	A	I	L	V	V	L	L	Y	T	F	T	T	A	N	A	D	T	L	C	I	G	Y	H	A	N	N	S	T	D	T	V	D	T	V	L	E	K	N	V	T	V	T	H	S
	AKE37510	A/India/Pun151268/201		M	K	A	I	L	V	V	L	L	Y	I	F	T	T	A	N	A	D	T	L	C	I	G	Y	H	A	N	N	S	T	D	T	V	D	T	V	L	E	K	N	V	T	V	T	H	S
	AKE37511	A/India/Pun151368/201		M	K	A	I	L	V	V	L	L	Y	T	F	T	T	A	N	A	D	T	L	C	I	G	Y	H	A	N	N	S	T	D	T	V	D	T	V	L	E	K	N	V	T	V	T	H	S
	AKE37512	A/India/Pun151399/201		M	K	A	I	L	V	V	L	L	Y	I	F	T	T	A	N	A	D	T	L	C	I	G	Y	H	A	N	N	S	T	D	T	V	D	T	V	L	E	K	N	V	T	V	T	H	S
	AKE37514	A/India/Pun151508/201		M	K	A	I	L	V	V	L	L	Y	T	F	T	T	A	N	A	D	T	L	C	I	G	Y	H	A	N	N	S	T	D	T	V	D	T	V	L	E	K	N	V	T	V	T	H	S
	AKE37513	A/India/Pun153225/201		M	K	A	I	L	V	V	L	L	Y	T	F	T	T	A	N	A	D	T	L	C	I	G	Y	H	A	N	N	S	T	D	T	V	D	T	V	L	E	K	N	V	T	V	T	H	S
	AKE37516	A/India/Pun153388/201		M	K	A	I	L	V	V	L	L	Y	T	F	T	T	A	N	A	D	T	L	C	I	G	Y	H	A	N	N	S	T	D	T	V	D	T	V	L	E	K	N	V	T	V	T	H	S
	AKE37515	A/India/Pun153389/201		M	K	A	I	L	V	V	L	L	Y	T	F	T	T	A	N	A	D	T	L	C	I	G	Y	H	A	N	N	S	T	D	T	V	D	T	V	L	E	K	N	V	T	V	T	H	S
	AKE37517	A/India/Pun153793/201		M	K	A	I	L	V	V	L	L	Y	T	F	T	T	A	N	A	D	T	L	C	I	G	Y	H	A	N	N	S	T	D	T	V	D	T	V	L	E	K	N	V	T	V	T	H	S
	AKS48055	A/Indore/3415/2015 20		M	K	A	I	L	V	V	L	L	H	T	F	A	T	A	N	A	D	T	L	C	I	G	Y	H	A	N	N	S	T	D	T	V	D	T	V	L	E	K	N	V	T	V	T	H	S
	AKS48056	A/Indore/3598/2015 20		M	K	A	I	L	V	V	L	L	Y	T	F	T	T	A	N	A	D	T	L	C	I	G	Y	H	A	N	N	S	T	D	T	V	D	T	V	L	E	K	N	V	T	V	T	H	S
	ARG42800	A/Kerala/RGCB145385/2		M	K	A	I	L	V	V	L	L	Y	T	F	T	T	A	N	A	D	T	L	C	I	G	Y	H	A	N	N	S	T	D	T	V	D	T	V	L	E	K	N	V	T	V	T	H	S
	ARG42799	A/Kerala/RGCB145751/2		M	K	A	I	L	V	V	L	L	Y	T	F	T	T	A	N	A	D	T	L	C	I	G	Y	H	A	N	N	S	T	D	T	V	D	T	V	L	E	K	N	V	T	V	T	H	S
	AMU04342	A/Kerala/RGCB145808/2		M	K	A	I	L	V	V	L	L	Y	T	F	A	T	A	N	A	D	T	L	C	I	G	Y	H	A	N	N	S	T	D	T	V	D	T	V	L	E	K	N	V	T	V	T	H	S
	ALA50341	A/Ujjain/5448/2015 20		M	K	A	I	L	V	V	L	L	Y	T	F	T	T	A	N	A	D	T	L	C	I	G	Y	H	A	N	N	S	T	D	T	V	D	T	V	L	E	K	N	V	T	V	T	H	S
India - 2016	ASJ82233	A/India/C1619574/2016		M	K	A	I	L	V	V	L	L	Y	T	F	T	T	A	N	A	D	T	L	C	I	G	Y	H	A	N	N	S	T	D	T	V	D	T	V	L	E	K	N	V	T	V	T	H	S
	ASJ82234	A/India/C1619573/2016		M	K	A	I	L	V	V	L	L	Y	T	F	T	T	A	N	A	D	T	L	C	I	G	Y	H	A	N	N	S	T	D	T	V	D	T	V	L	E	K	N	V	T	V	T	H	S
	ASJ82238	A/India/P161674/2016		M	K	A	I	L	V	V	L	L	Y	T	F	T	T	A	N	A	D	T	L	C	I	G	Y	H	A	N	N	S	T	D	T	V	D	T	V	L	E	K	N	V	T	V	T	H	S
	ASJ82239	A/India/P167506/2016		M	K	A	I	L	V	V	L	L	Y	T	F	T	T	A	N	A	D	T	L	C	I	G	Y	H	A	N	N	S	T	D	T	V	D	T	V	L	E	K	N	V	T	V	T	H	S
	ASJ82240	A/India/P165002/2016		M	K	A	I	L	V	V	L	L	Y	T	F	H	T	A	N	A	D	T	L	C	I	G	Y	H	A	N	N	S	T	D	T	V	D	T	V	L	E	K	N	V	T	V	T	H	S
	ASJ82241	A/India/P161705/2016		M	K	A	I	L	V	V	L	L	Y	T	F	T	T	A	N	A	D	T	L	C	I	G	Y	H	A	N	N	S	T	D	T	V	D	T	V	L	E	K	N	V	T	V	T	H	S
	ASJ82242	A/India/P161761/2016		M	K	A	I	L	V	V	L	L	Y	T	F	T	T	A	N	A	D	T	L	C	I	G	Y	H	A	N	N	S	T	D	T	V	D	T	V	L	E	K	N	V	T	V	T	H	S
	ASJ82243	A/India/P161819/2016		M	K	A	I	L	V	V	L	L	Y	T	F	T	T	A	N	A	D	T	L	C	I	G	Y	H	A	N	N	S	T	D	T	V	D	T	V	L	E	K	N	V	T	V	T	H	S
	ASJ82244	A/India/P163725/2016		M	K	A	I	L	V	V	L	L	Y	T	F	T	T	A	N	A	E	T	L	C	I	G	Y	H	A	N	N	S	T	D	T	V	D	T	V	L	E	K	N	V	T	V	T	H	S
	ASJ82245	A/India/P164183/2016		M	K	A	I	L	V	V	L	L	Y	T	F	T	T	A	N	A	D	T	L	C	I	G	Y	H	A	N	N	S	T	D	T	V	D	T	V	L	E	K	N	V	T	V	T	H	S
	ASJ82246	A/India/P167512/2016		M	K	A	I	L	V	V	L	L	Y	T	F	T	T	A	N	A	D	T	L	C	I	G	Y	H	A	N	N	S	T	D	T	V	D	T	V	L	E	K	N	V	T	V	T	H	S
	ASU06449	A/Assam/RMRC_494/2016		M	K	A	I	L	V	V	L	L	Y	T	F	T	T	A	N	A	D	T	L	C	I	G	Y	H	A	N	N	S	T	D	T	V	D	T	V	L	E	K	N	V	T	V	T	H	S
	ASU06450	A/Assam/RMRC_527/2016		M	K	A	I	L	V	V	L	L	Y	T	F	T	T	A	N	A	D	T	L	C	I	G	Y	H	A	N	N	S	T	D	T	V	D	T	V	L	E	K	N	V	T	V	T	H	S
	ASU06451	A/Assam/RMRC_598/2016		M	K	A	I	L	V	V	L	L	Y	T	F	T	T	A	N	A	D	T	L	C	I	G	Y	H	A	N	N	S	T	D	T	V	D	T	V	L	E	K	N	V	T	V	T	H	S
	ASU06452	A/Assam/RMRC_605/2016		M	K	A	I	L	V	V	L	L	Y	T	F	T	T	A	N	A	D	T	L	C	I	G	Y	H	A	N	N	S	T	D	T	V	D	T	V	L	E	K	N	V	T	V	T	H	S
	ASU06453	A/Assam/RMRC_609/2016		M	K	A	I	L	V	V	L	L	Y	T	F	T	T	A	N	A	D	T	L	C	I	G	Y	H	A	N	N	S	T	D	T	V	D	T	V	L	E	K	N	V	T	V	T	H	S
	ASU06454	A/Assam/RMRC_709/2016		M	K	A	I	L	V	V	L	L	Y	T	F	T	T	A	N	A	D	T	L	C	I	G	Y	H	A	N	N	S	T	D	T	V	D	T	V	L	E	K	N	V	T	V	T	H	S
	ASU06455	A/Assam/RMRC_226/2016		M	K	A	I	L	V	V	L	L	Y	T	F	T	T	A	N	A	D	T	L	C	I	G	Y	H	A	N	N	S	T	D	T	V	D	T	V	L	E	K	N	V	T	V	T	H	S
	ASU06456	A/Assam/RMRC_693/2016		M	K	A	I	L	V	V	L	L	Y	T	F	T	T	A	N	A	D	T	L	C	I	G	Y	H	A	N	N	S	T	D	T	V	D	T	V	L	E	K	N	V	T	V	T	H	S
	ASU06457	A/Assam/RMRC_711/2016		M	K	A	I	L	V	V	L	L	Y	T	F	T	T	A	N	A	D	T	L	C	I	G	Y	H	A	N	N	S	T	D	T	V	D	T	V	L	E	K	N	V	T	V	T	H	S
	ASU06458	A/Assam/RMRC_534/2016		M	K	A	I	L	V	V	L	L	Y	T	F	T	T	A	N	A	D	T	L	C	I	G	Y	H	A	N	N	S	T	D	T	V	D	T	V	L	E	K	N	V	T	V	T	H	S
	ASU06459	A/Assam/RMRC_449/2016		M	K	A	I	L	V	V	L	L	Y	T	F	T	T	A	N	A	D	T	L	C	I	G	Y	H	A	N	N	S	T	D	T	V	D	T	V	L	E	K	N	V	T	V	T	H	S
India - 2017	ASJ82210	A/India/C1722639/2017		M	K	A	I	L	V	V	L	L	H	T	F	T	T	A	N	A	D	T	L	C	I	G	Y	H	A	N	N	S	T	D	T	V	D	T	V	L	E	K	N	V	T	V	T	H	S
	ASJ82211	A/India/C1722640/2017		M	K	A	T	L	V	V	L	L	Y	T	F	T	T	A	N	A	D	T	L	C	I	G	Y	H	A	N	N	S	T	D	T	V	D	T	V	L	E	K	N	V	T	V	T	H	S
	ASJ82212	A/India/Nad1721957/20		M	K	A	I	L	V	V	L	L	Y	T	F	T	T	A	N	A	D	T	L	C	I	G	Y	H	A	N	N	S	T	D	T	V	D	T	V	L	E	K	N	V	T	V	T	H	S
	ASJ82213	A/India/C1721710/2017		M	K	A	I	L	V	V	L	L	Y	T	F	T	T	A	N	A	D	T	L	C	I	G	Y	H	A	N	N	S	T	D	T	V	D	T	V	L	E	K	N	V	T	V	T	H	S
	ASJ82214	A/India/C1722045/2017		M	K	A	I	L	V	V	L	L	Y	T	F	T	T	A	N	A	D	T	L	C	I	G	Y	H	A	N	N	S	T	D	T	V	D	T	V	L	E	K	N	V	T	V	T	H	S
	ASJ82215	A/India/C1721216/2017		M	K	A	I	L	V	V	L	L	Y	T	F	T	T	A	N	A	D	T	L	C	I	G	Y	H	A	N	N	S	T	D	T	V	D	T	V	L	E	K	N	V	T	V	T	H	S
	ASJ82216	A/India/C1721030/2017		M	K	A	I	L	V	V	L	L	Y	T	F	T	T	A	N	A	D	T	L	C	I	G	Y	H	A	N	N	S	T	D	T	V	D	T	V	L	E	K	N	V	T	V	T	H	S
	ASJ82217	A/India/C1720871/2017		M	K	A	I	L	V	V	L	L	Y	T	F	T	T	A	N	A	D	T	L	C	I	G	Y	H	A	N	N	S	T	D	T	V	D	T	V	L	E	K	N	V	T	V	T	H	S
	ASJ82218	A/India/P1720845/2017		M	K	A	I	L	V	V	L	L	Y	T	F	T	T	A	N	A	D	T	L	C	I	G	Y	H	A	N	N	S	T	D	T	V	D	T	V	L	E	K	N	V	T	V	T	H	S
	ASJ82219	A/India/C1720872/2017		M	K	A	I	L	V	V	L	L	Y	T	F	T	T	A	N	A	D	T	L	C	I	G	Y	H	A	N	N	S	T	D	T	V	D	T	V	L	E	K	N	V	T	V	T	H	S
	ASJ82220	A/India/P1720775/2017		M	K	A	I	L	V	V	L	L	Y	T	F	T	T	A	N	A	D	T	L	C	I	G	Y	H	A	N	N	S	T	D	T	V	D	T	V	L	E	K	N	I	T	V	T	H	S
	ASJ82221	A/India/C1721657/2017		M	K	A	I	L	V	V	L	L	Y	T	F	T	T	A	N	A	D	T	L	C	I	G	Y	H	A	N	N	S	T	D	T	V	D	T	V	L	E	K	N	V	T	V	T	H	S
	ASJ82222	A/India/C1721552/2017		M	K	A	I	L	V	V	L	L	Y	T	F	T	T	A	N	A	D	T	L	C	I	G	Y	H	A	N	N	S	T	D	T	V	D	T	V	L	E	K	N	V	T	V	T	H	S
	ASJ82223	A/India/C1721549/2017		M	K	A	I	L	V	V	L	L	Y	T	F	T	T	A	N	A	D	T	L	C	I	G	Y	H	A	N	N	S	T	D	T	V	D	T	V	L	E	K	N	V	T	V	T	H	S
	ASJ82224	A/India/Raj1725717/2017		M	K	A	I	L	V	V	L	L	Y	T	F	T	T	A	N	A	D	T	L	C	I	G	Y	H	A	N	N	S	T	D	T	V	D	T	V	L	E	K	N	V	T	V	T	H	S
	ASJ82225	A/India/Raj1725726/20		M	K	A	I	L	V	V	L	L	Y	T	F	T	T	A	N	A	D	T	L	C	I	G	Y	H	A	N	N	S	T	D	T	V	D	T	V	L	E	K	N	V	T	V	T	H	S
	ASJ82226	A/India/Raj1725720/20		M	K	A	I	L	V	V	L	L	Y	T	F	T	T	A	N	A	D	T	L	C	I	G	Y	H	A	N	N	S	T	D	T	V	D	T	V	L	E	K	N	V	T	V	T	H	S
	ASJ82227	A/India/Ahm1725712/20		M	K	A	I	L	V	V	L	L	Y	T	F	T	T	A	N	A	D	T	L	C	I	G	Y	H	A	N	N	S	T	D	T	V	D	T	V	L	E	K	N	V	T	V	T	H	S
	ASJ82228	A/India/Ahm1725705/20		M	K	A	I	L	V	V	L	L	Y	T	F	T	T	A	N	A	D	T	L	C	I	G	Y	H	A	N	N	S	T	D	T	V	D	T	V	L	E	K	N	V	T	V	T	H	S
	ASJ82229	A/India/Ahm1725707/20		M	K	A	I	L	V	V	L	L	Y	T	F	T	T	A	N	A	D	T	L	C	I	G	Y	H	A	N	N	S	T	D	T	V	D	T	V	L	E	K	N	V	T	V	T	H	S
	ASJ82230	A/India/Ahm1725706/20		M	K	A	I	L	V	V	L	L	Y	T	F	T	T	A	N	A	D	T	L	C	I	G	Y	H	A	N	N	S	T	D	T	V	D	T	V	L	E	K	N	V	T	V	T	H	S
	ASJ82231	A/India/Hyd1725804/20		M	K	A	I	L	V	V	L	L	Y	T	F	T	T	A	N	A	D	T	L	C	I	G	Y	H	A	N	N	S	T	D	T	V	D	T	V	L	E	K	N	V	T	V	T	H	S
	ASJ82232	A/India/Hyd1725803/20		M	K	A	I	L	V	V	L	L	Y	T	F	T	T	A	N	A	D	T	L	C	I	G	Y	H	A	N	N	S	T	D	T	V	D	T	V	L	E	K	N	V	T	V	T	H	S
	ASJ82235	A/India/P1722376/2017		M	K	A	I	L	V	V	L	L	Y	I	F	T	T	T	N	A	D	T	L	C	I	G	Y	H	A	N	N	S	T	D	T	V	D	T	V	L	E	K	N	V	T	V	T	H	S
	ASJ82236	A/India/P1722256/2017		M	K	A	I	L	V	V	L	L	Y	T	F	T	T	A	N	A	D	T	L	C	I	G	Y	H	A	N	N	S	T	D	T	V	D	T	V	L	E	K	N	V	T	V	T	H	S
	ASJ82237	A/India/P1722287/2017		M	K	A	I	L	V	V	L	L	Y	T	F	T	T	A	N	A	D	T	L	C	I	G	Y	H	A	N	N	S	T	D	T	V	D	T	V	L	E	K	N	V	T	V	T	H	S
	ASR91923	A/Kerala/RGCB172158/2		M	K	A	I	L	V	V	L	L	Y	T	F	T	T	A	N	A	D	T	L	C	I	G	Y	H	A	N	N	S	T	D	T	V	D	T	V	L	E	K	N	V	T	V	T	H	S
	ASR91924	A/Kerala/RGCB172171/2		M	K	A	I	L	V	V	L	L	Y	T	F	T	T	A	N	A	D	T	L	C	I	G	Y	H	A	N	N	S	T	D	T	V	D	T	V	L	E	K	N	V	T	V	T	H	S
	ASR91925	A/Kerala/RGCB172326/2		M	K	A	I	L	V	V	L	L	Y	T	F	T	T	A	N	A	D	T	L	C	I	G	Y	H	A	N	N	S	T	D	T	V	D	T	V	L	E	K	N	V	T	V	T	H	S
	ASR91926	A/Kerala/RGCB172108/2		M	K	A	I	L	V	V	L	L	Y	T	F	T	T	A	N	A	D	T	L	C	I	G	Y	H	A	N	N	S	T	D	T	V	D	T	V	L	E	K	N	V	T	V	T	H	S
	ASR91927	A/Kerala/RGCB172247/2		M	K	A	I	L	V	V	L	L	Y	T	F	T	T	A	N	A	D	T	L	C	I	G	Y	H	A	N	N	S	T	D	T	V	D	T	V	L	E	K	N	V	T	V	T	H	S
	ASR91928	A/Kerala/RGCB172263/2		M	K	A	I	L	V	V	L	L	Y	T	F	T	T	A	N	A	D	T	L	C	I	G	Y	H	A	N	N	S	T	D	T	V	D	T	V	L	E	K	N	V	T	V	T	H	S
	ASR91929	A/Kerala/RGCB172302/2		M	K	A	I	L	V	V	L	L	Y	T	F	T	T	A	N	A	D	T	L	C	I	G	Y	H	A	N	N	S	T	D	T	V	D	T	V	L	E	K	N	V	T	V	T	H	S
	ATW75053	A/India/Alap1729368/2		M	K	A	I	L	V	V	L	L	H	T	F	T	T	A	N	A	D	T	L	C	I	G	Y	H	A	N	N	S	T	D	T	V	D	T	V	L	E	K	N	V	T	V	T	H	S
	ATW75054	A/India/Alap1729371/2		M	K	A	I	L	V	V	L	L	H	T	F	T	T	A	N	A	D	T	L	C	I	G	Y	H	A	N	N	S	T	D	T	V	D	T	V	L	E	K	N	V	T	V	T	H	S
	ATW75056	A/India/Alap1729379/2		M	K	A	I	L	V	V	L	L	H	T	F	T	T	A	N	A	D	T	L	C	I	G	Y	H	A	N	N	S	T	D	T	V	D	T	V	L	E	K	N	V	T	V	T	H	S
	ATW75055	A/India/Alap1729373/2		M	K	A	I	L	V	V	L	L	H	T	F	T	T	A	N	A	D	T	L	C	I	G	Y	H	A	N	N	S	T	D	T	V	D	T	V	L	E	K	N	V	T	V	T	H	S
	ATW75057	A/India/Alap1729375/2		M	K	A	I	L	V	V	L	L	H	T	F	T	T	A	N	A	D	T	L	C	I	G	Y	H	A	N	N	S	T	D	T	V	D	T	V	L	E	K	N	V	T	V	T	H	S
	ATW75058	A/India/K1730217/2017		M	K	A	I	L	V	V	L	L	H	T	F	T	T	A	N	A	D	T	L	C	I	G	Y	H	A	N	N	S	T	D	T	V	D	T	V	L	E	K	N	V	T	V	T	H	S
	ATW75059	A/India/K1730225/2017		M	K	A	I	L	V	V	L	L	H	T	F	T	T	A	N	A	D	T	L	C	I	G	Y	H	A	N	N	S	T	D	T	V	D	T	V	L	E	K	N	V	T	V	T	H	S
	ATW75060	A/India/P1726441/2017		M	K	A	I	L	V	V	L	L	H	T	F	T	T	A	N	A	D	T	L	C	I	G	Y	H	A	N	N	S	T	D	T	V	D	T	V	L	E	K	N	V	T	V	T	H	S
	ATW75061	A/India/J1726918/2017		M	K	A	I	L	V	V	L	L	H	T	F	T	T	A	N	A	D	T	L	C	I	G	Y	H	A	N	N	S	T	D	T	V	D	T	V	L	E	K	N	V	T	V	T	H	S
	ATW75062	A/India/J1726926/2017		M	K	A	I	L	V	V	L	L	H	T	F	T	T	A	N	A	D	T	L	C	I	G	Y	H	A	N	N	S	T	D	T	V	D	T	V	L	E	K	N	V	T	V	T	H	S
	ATW75063	A/India/J1726924/2017		M	K	A	I	L	V	V	L	L	H	T	F	T	T	A	N	A	D	T	L	C	I	G	Y	H	A	N	N	S	T	D	T	V	D	T	V	L	E	K	N	V	T	V	T	H	S
	ATW75064	A/India/J1726921/2017		M	K	A	I	L	V	V	L	L	H	T	F	T	T	A	N	A	D	T	L	C	I	G	Y	H	A	N	N	S	T	D	T	V	D	T	V	L	E	K	N	V	T	V	T	H	S
	ATW75065	A/India/J1726923/2017		M	K	A	I	L	V	V	L	L	H	T	F	T	T	A	N	A	D	T	L	C	I	G	Y	H	A	N	N	S	T	D	T	V	D	T	V	L	E	K	N	V	T	V	T	H	S
	ATW75066	A/India/SOL1726612/20		M	K	A	I	L	V	V	L	L	H	T	F	T	T	A	N	A	D	T	L	C	I	G	Y	H	A	N	N	S	T	D	T	V	D	T	V	L	E	K	N	V	T	V	T	H	S
	ATW75067	A/India/SOL1726613/20		M	K	A	I	L	V	V	L	L	H	T	F	T	T	A	N	A	D	T	L	C	I	G	Y	H	A	N	N	S	T	D	T	V	D	T	V	L	E	K	N	V	T	V	T	H	S
	ATW75068	A/India/SOL1726617/20		M	K	A	I	L	V	V	L	L	H	T	F	T	T	A	N	A	D	T	L	C	I	G	Y	H	A	N	N	S	T	D	T	V	D	T	V	L	E	K	N	V	T	V	T	H	S
	ATW75069	A/India/P1726361/2017		M	K	A	I	L	V	V	L	L	H	T	F	T	T	A	N	A	D	T	L	C	I	G	Y	H	A	N	N	S	T	D	T	V	D	T	V	L	E	K	N	V	T	V	T	H	S
	ATW75070	A/India/NAN1726753/20		M	K	A	I	L	V	V	L	L	H	T	F	T	T	A	N	A	D	T	L	C	I	G	Y	H	A	N	N	S	T	D	T	V	D	T	V	L	E	K	N	V	T	V	T	H	S
	ATW75071	A/India/P1726853/2017		M	K	A	I	L	V	V	L	L	H	T	F	T	T	A	N	A	D	T	L	C	I	G	Y	H	A	N	N	S	T	D	T	V	D	T	V	L	E	K	N	V	T	V	T	H	S
	ATW75072	A/India/P1727283/2017		M	K	A	I	L	V	V	L	L	H	T	F	T	T	A	N	A	D	T	L	C	I	G	Y	H	A	N	N	S	T	D	T	V	D	T	V	L	E	K	N	V	T	V	T	H	S
	ATW75073	A/India/P1728161/2017		M	K	A	I	L	V	V	L	L	H	T	F	T	T	A	N	A	D	T	L	C	I	G	Y	H	A	N	N	S	T	D	T	V	D	T	V	L	E	K	N	V	T	V	T	H	S
	ATW75074	A/India/P1728697/2017		M	K	A	I	L	V	V	L	L	H	T	F	T	T	A	N	A	D	T	L	C	I	G	Y	H	A	N	N	S	T	D	T	V	D	T	V	L	E	K	N	V	T	V	T	H	S
	ATW75075	A/India/P1729358/2017		M	K	A	I	L	V	V	L	L	H	T	F	T	T	A	N	A	D	T	L	C	I	G	Y	H	A	N	N	S	T	D	T	V	D	T	V	L	E	K	N	V	T	V	T	H	S
	ATW75076	A/India/P1730402/2017		M	K	A	I	L	V	V	L	L	H	T	F	T	T	A	N	A	D	T	L	C	I	G	Y	H	A	N	N	S	T	D	T	V	D	T	V	L	E	K	N	V	T	V	T	H	S
	ATW75077	A/India/AUR1727078/20		M	K	A	I	L	V	V	L	L	H	T	F	T	T	A	N	A	D	T	L	C	I	G	Y	H	A	N	N	S	T	D	T	V	D	T	V	L	E	K	N	V	T	V	T	H	S
	ATW75078	A/India/BUL1727942/20		M	K	A	I	L	V	V	L	L	H	T	F	T	T	A	N	A	D	T	L	C	I	G	Y	H	A	N	N	S	T	D	T	V	D	T	V	L	E	K	N	V	T	V	T	H	S
	ATW75079	A/India/P1727844/2017		M	K	A	I	L	V	V	L	L	H	T	F	T	T	A	N	A	D	T	L	C	I	G	Y	H	A	N	N	S	T	D	T	V	D	T	V	L	E	K	N	V	T	V	T	H	S
	ATW75080	A/India/S1728630/2017		M	K	A	I	L	V	V	L	L	H	T	F	T	T	A	N	A	D	T	L	C	I	G	Y	H	A	N	N	S	T	D	T	V	D	T	V	L	E	K	N	V	T	V	T	H	S
	ATW75081	A/India/S1728628/2017		M	K	A	I	L	V	V	L	L	H	T	F	T	T	A	N	A	D	T	L	C	I	G	Y	H	A	N	N	S	T	D	T	V	D	T	V	L	E	K	N	V	T	V	T	H	S
	ATW75082	A/India/S1730298/2017		M	K	A	I	L	V	V	L	L	H	T	F	T	T	A	N	A	D	T	L	C	I	G	Y	H	A	N	N	S	T	D	T	V	D	T	V	L	E	K	N	V	T	V	T	H	S
	AUZ20762	A/Kolkata/NICED-0001/		M	K	A	I	L	V	V	L	L	Y	T	F	T	T	A	N	A	D	T	L	C	I	G	Y	H	A	N	N	S	T	D	T	V	D	T	V	L	E	K	N	V	T	V	T	H	S
	AUZ20763	A/Kolkata/NICED-0002/		M	K	A	I	L	V	V	L	L	Y	T	F	T	T	A	N	A	D	T	L	C	I	G	Y	H	A	N	N	S	T	D	T	V	D	T	V	L	E	K	N	V	T	V	T	H	S
	AUZ20764	A/Kolkata/NICED-0003/		M	K	A	I	L	V	V	L	L	Y	T	F	T	T	A	N	A	D	T	L	C	I	G	Y	H	A	N	N	S	T	D	T	V	D	T	V	L	E	K	N	V	T	V	T	H	S
	AUZ20766	A/Kolkata/NICED-0005/		M	K	A	I	L	V	V	L	L	Y	T	F	T	T	A	N	A	D	T	L	C	I	G	Y	H	A	N	N	S	T	D	T	V	D	T	V	L	E	K	N	V	T	V	T	H	S
	AUZ20767	A/Kolkata/NICED-0006/		M	K	A	I	L	V	V	L	L	Y	T	F	T	T	A	N	A	D	T	L	C	I	G	Y	H	A	N	N	S	T	D	T	V	D	T	V	L	E	K	N	V	T	V	T	H	S
	AUZ20768	A/Kolkata/NICED-0007/		M	K	A	I	L	V	V	L	L	Y	T	F	T	T	A	S	A	D	T	L	C	I	G	Y	H	A	N	N	S	T	D	T	V	D	T	V	L	E	K	N	V	T	V	T	H	S
	AUZ20769	A/Kolkata/NICED-0008/		M	K	A	I	L	V	V	L	L	Y	T	F	T	T	A	N	A	D	T	L	C	I	G	Y	H	A	N	N	S	T	D	T	V	D	T	V	L	E	K	N	V	T	V	T	H	S
	AUZ20770	A/Kolkata/NICED-0009/		M	K	A	I	L	V	V	L	L	Y	T	F	T	T	A	N	A	D	T	L	C	I	G	Y	H	A	N	N	S	T	D	T	V	D	T	V	L	E	K	N	V	T	V	T	H	S
	AUZ20771	A/Kolkata/NICED-0010/		M	K	A	I	L	V	V	L	L	Y	T	F	T	T	A	N	A	D	T	L	C	I	G	Y	H	A	N	N	S	T	D	T	V	D	T	V	L	E	K	N	V	T	V	T	H	S
	AWH65844	A/Barwani/8117/2017 2		M	K	A	I	L	V	V	L	L	Y	T	F	T	T	A	N	A	D	T	L	C	I	G	Y	H	A	N	N	S	T	D	T	V	D	T	V	L	E	K	N	V	T	V	T	H	S
	AWH65845	A/Jabalpur/8504/2017		M	K	A	I	L	V	V	L	L	Y	T	F	T	T	A	N	A	D	T	L	C	I	G	Y	H	A	N	N	S	T	D	T	V	D	T	V	L	E	K	N	V	T	V	T	H	S
India - 2018	QEU44874	A/India/7044/2018 2018		M	K	A	I	L	V	V	L	L	Y	T	F	T	T	A	N	A	D	T	L	C	I	G	Y	H	A	N	N	S	T	D	T	V	D	T	V	L	E	K	N	V	T	V	T	H	S
	QEU44876	A/India/7214/2018 2018		M	K	A	I	L	V	V	L	L	Y	T	F	T	T	A	N	A	D	T	L	C	I	G	Y	H	A	N	N	S	T	D	T	V	D	T	V	L	E	K	N	V	T	V	T	H	S
	QEU44877	A/India/7251/2018 2018		M	K	A	I	L	V	V	L	L	Y	T	F	T	T	A	N	A	D	T	L	C	I	G	Y	H	A	N	N	S	T	D	T	V	D	T	V	L	E	K	N	V	T	V	T	H	S
	QEU44883	A/India/7339/2018 2018//		M	K	A	I	L	V	V	L	L	Y	T	F	T	T	A	N	A	D	T	L	C	I	G	Y	H	A	N	N	S	T	D	T	V	D	T	V	L	E	K	N	V	T	V	T	H	S
	QEU44880	A/India/7341/2018 2018//		M	K	A	I	L	V	V	L	L	Y	T	F	T	T	A	N	A	D	T	L	C	I	G	Y	H	A	N	N	S	T	D	T	V	D	T	V	L	E	K	N	V	T	V	T	H	S
	QEU44882	A/India/7346/2018 2018/		M	K	A	I	L	V	V	L	L	Y	T	F	T	T	A	N	A	D	T	L	C	I	G	Y	H	A	N	N	S	T	D	T	V	D	T	V	L	E	K	N	V	T	V	T	H	S
	QEU44879	A/India/7347/2018 2018//		M	K	A	I	L	V	V	L	L	Y	T	F	T	T	A	N	A	D	T	L	C	I	G	Y	H	A	N	N	S	T	D	T	V	D	T	V	L	E	K	N	V	T	V	T	H	S
	QEU44878	A/India/7359/2018 2018//		M	K	A	I	L	V	V	L	L	Y	T	F	T	T	A	N	A	D	T	L	C	I	G	Y	H	A	N	N	S	T	D	T	V	D	T	V	L	E	K	N	V	T	V	T	H	S
	QEU44873	A/India/7367/2018 2018//		M	K	A	I	L	V	V	L	L	Y	T	F	T	T	A	N	A	D	T	L	C	I	G	Y	H	A	N	N	S	T	D	T	V	D	T	V	L	E	K	N	V	T	V	T	H	S
	QCP70893	A/India/Che-1851806/2018 2018/10/13		M	K	A	I	L	V	V	L	L	Y	T	F	T	T	A	N	A	D	T	L	C	I	G	Y	H	A	N	N	S	T	D	T	V	D	T	V	L	E	K	N	V	T	V	T	H	S
	QCP70894	A/India/Che-1851809/2018 2018/10/20		M	K	A	I	L	V	V	L	L	Y	T	F	T	T	A	N	A	D	T	L	C	I	G	Y	H	A	N	N	S	T	D	T	V	D	T	V	L	E	K	N	V	T	V	T	H	S
	QCP70895	A/India/Che-1851810/2018 2018/10/20		M	K	A	I	L	V	V	L	L	Y	T	F	T	T	A	N	A	D	T	L	C	I	G	Y	H	A	N	N	S	T	D	T	V	D	T	V	L	E	K	N	V	T	V	T	H	S
	QCP70896	A/India/Che-1851811/2018 2018/10/22		M	K	A	I	L	V	V	L	L	Y	T	F	T	T	A	N	A	D	T	L	C	I	G	Y	H	A	N	N	S	T	D	T	V	D	T	V	L	E	K	N	V	T	V	T	H	S
[truncated: 520 more columns]
