# Supplementary material for: Evolution of Indian Influenza A (H1N1) Hemagglutinin Strains: A Comparative Analysis of the Pandemic Californian HA Strain
Source: Front Mol Biosci. 2023 Mar 16;10:1111869. doi: 10.3389/fmolb.2023.1111869 (PMC10061220; doi:10.3389/fmolb.2023.1111869)
Supplement: Supplementary file 3 [file DataSheet1.zip]

Archive with 12 entries (12 files):
- Supplementary_file/~$pplemantary_File-1_Data Collection_name table_HA_H1N1_2009 - 2018.docx
- Supplementary_file/~$pplemantary_File-1_Strains_no...docx
- Supplementary_file/~$Suppl file-4. Amino Acid Variation_HA_H1N1_2009 - 2018_1.xlsx
- Supplementary_file/~$Supplemantary File 3 - Epitope Site of Inian isolates of Influenza A H1N1 virus.xlsx
- Supplementary_file/~$Supplemantary_File-3_Epitope Site Prediction_HA_H1N1_2009 - 2018.xlsx
- Supplementary_file/Supplemantary File S2 - Figure of phylogenetic tree of Inian isolates of Influenza A H1N1 virus.doc
- Supplementary_file/Supplemantary File S3 - Epitope Site of Inian isolates of Influenza A H1N1 virus.xlsx
- Supplementary_file/Supplemantary File SF-1.xlsx
- Supplementary_file/Supplemantary File SF-2.docx
- Supplementary_file/Supplemantary_File-S1_Data Collection_name table_HA_H1N1_2009 - 2018.docx
- Supplementary_file/Supplementary File S4 - Amino Acid Variation of Inian isolates of Influenza A H1N1 virus.xlsx
- Supplementary_file/Supplementary File S5.docx
