# Supplementary material for: Evolution of Indian Influenza A (H1N1) Hemagglutinin Strains: A Comparative Analysis of the Pandemic Californian HA Strain
Source: Front Mol Biosci. 2023 Mar 16;10:1111869. doi: 10.3389/fmolb.2023.1111869 (PMC10061220; doi:10.3389/fmolb.2023.1111869)
Supplement: Supplementary file 3 [file DataSheet1.zip › Supplementary_file/Supplementary File S4 - Amino Acid Variation of Inian isolates of Influenza A H1N1 virus.xlsx]

## Sheet: Supplementary file 4
Supplementary file 4 - Amino acid compositional variations in HA protein of Influenza A H1N1 virus circulating during 2009 -2018
Evolution of Indian Influenza A (H1N1) Hemagglutinin Strains: a comparative analysis of the pandemic Californian HA
Shilpa Sri Pushan1, Mahesh Samantaray1, Muthukumaran Rajagopalan 2 and Ramaswamy Amutha1*
1Department of Bioinformatics, Pondicherry University, R. V. Nagar, Kalapet, Puducherry- 605014, India
2Department of Biological Sciences and Bioengineering, Indian Institute of Technology Kanpur, Kanpur
* Corresponding author email ID: amutha_ramu@yahoo.com / ramutha@bicpu.edu.in
		California 2009	India 2009	India 2010	India 2011	India 2012	India 2013	India 2014	India 2015	India 2016	India 2017	India 2018
		GQ280797	AEM63482	AIU46627	AEX63612	AJE62498	AKE37409	ARG42801	ALK80385	ASJ82246	ASJ82235	QCP70896
Small	Ala(A)	5.8	5.5	5.5	5.8	6	6	5.8	5.8	6	5.48	5.7
	Gly(G)	7.1	7.1	7.1	7.2	7.1	7.1	7.1	7.1	7.1	7.07	7.1
Hydrophilic	Val(V)	6.4	6.5	6.5	6.5	6.5	6.2	6.5	6.5	6.4	6.54	6.7
	Pro(P)	3.5	3.4	3.4	3.4	3.4	3.4	3.4	3.4	3.4	3.36	3.5
	Leu(L)	8.1	8.1	8.1	8.1	8.1	8.1	8.1	8	8.1	8.13	8.1
	Ile(I)	6.5	6.4	6.4	6.4	6.4	6.7	6.4	6.4	6.4	6.18	5.8
	Met(M)	1.2	1.2	1.2	1.2	1.2	1.2	1.2	1.2	1.2	1.24	1.4
Aromatic	Phe(F)	3.4	3.4	3.4	3.4	3.5	3.4	3.4	3.4	3.4	3.36	3.4
	Trp(W)	1.8	1.8	1.8	1.8	1.8	1.8	1.8	1.8	1.8	1.77	1.8
	Try(Y)	4.8	4.3	4.8	4.8	4.6	4.8	4.8	4.8	4.8	4.77	4.8
Acidic	Glu(E)	6.2	6	6.4	6	6.2	6	6	6.2	6	6.01	5.8
	Asp(D)	4.6	4.6	4.6	4.6	4.4	4.4	4.4	4.4	4.4	4.42	4.6
Basic	His(H)	2.7	2.7	2.7	2.7	2.7	2.7	2.7	2.7	2.7	2.65	2.7
	Arg(R)	3.2	3.2	3.2	3.2	3.2	3.2	3.2	3.2	3.2	3.36	3.4
	Lys(K)	7.4	7.6	7.4	7.6	7.4	7.6	7.4	7.2	7.4	7.42	7.2
Nucleophilic	Ser(S)	8.3	8.3	7.8	7.8	8	8	8	8	7.8	7.77	7.1
	Thr(T)	6.5	6.5	6.9	6.9	6.7	6.7	6.9	6.9	6.9	7.24	7.6
	Cys(C)	2.7	2.7	2.7	2.7	2.7	2.7	2.7	2.7	2.7	2.66	2.7
Amide	Gln(Q)	2.7	2.7	2.7	2.7	2.7	2.7	2.8	3	2.8	2.83	2.8
	Asn(N)	7.2	7.2	7.2	7.4	7.6	7.6	7.6	7.4	7.8	7.77	8

## Sheet: Sheet 2
			Ave-INdian		ref	indian
	hydrophylic	leu(L)	8.093	ala(A)	5.8	5.785	0.0106066
	nucleophilic	ser(S)	7.857	ser(S)	8.3	7.857	0.313248
	amide	asn(N)	7.557	leu(L)	8.1	8.093	0.00494975
	basic	lys(K)	7.422	lys(K)	7.4	7.422	0.0155563
	small	gly(G)	7.107	asn(N)	7.2	7.557	0.252437
	nucleophilic	thr(T)	6.924	gly(G)	7.1	7.107	0.00494975
	hydrophilic	val(V)	6.484	ile(I)	6.5	6.348	0.10748
	hydrophilic	ile(I)	6.348	thr(T)	6.5	6.924	0.299813
	acidic	glu(E)	6.061	val(V)	6.4	6.484	0.059397
	small	ala(A)	5.758	glu(E)	6.2	6.061	0.0982878
	aromatics	try(Y)	4.727	try(Y)	4.8	4.727	0.0516188
	acidic	asp(D)	4.482	asp(D)	4.6	4.482	0.0834386
	hydrophilic	pro(P)	3.406	pro(P)	3.5	3.406	0.066468
	aromatic	phe(F)	3.406	phe(F)	3.4	3.406	0.00424264
	basic	arg(R)	3.236	arg(R)	3.2	3.236	0.0254558
	amide	gln(Q)	2.773	his(H)	2.7	2.695	0.00353553
	nucleophilic	cys(C)	2.696	cys(C)	2.7	2.696	0.00282843
	basic	his(H)	2.695	gln(Q)	2.7	2.773	0.0516188
	aromatic	trp(W)	1.797	trp(W)	1.8	1.797	0.00212132
	hydrophylic	met(M)	1.224	met(M)	1.2	1.224	0.0169706

## Sheet: Sheet 3
				Average
			ref	indian
	nucleophilic	ser(S)	8.3	7.857	0.313248	0.443	0.443		the occurence of this and below amino acids are increased w.r.t REF		S	S	100
	nucleophilic	thr(T)	6.5	6.924	0.299813	-0.424	-0.424	0.424			T	T	13	202	220	233
	Amide	asn(N)	7.2	7.557	0.252437	-0.357	-0.357	0.357			N	N	101	114	179	468
	Hydrophilic	ile(I)	6.5	6.348	0.10748	0.152	0.152		the occurence of this and below amino acids are reduced w.r.t REF		ile(I)	I
	acidic	glu(E)	6.2	6.061	0.0982878	0.139	0.139				glu(E)	E
	asidic	asp(D)	4.6	4.482	0.0834386	0.118	0.118				asp(D)	D
	hydrophylic	pro(P)	3.5	3.406	0.066468	0.094	0.094					P
	hydrophylic	val(V)	6.4	6.484	0.059397	-0.084	-0.084		their statistical occurence of this and below amino acids are retained w.r.t REF
	Aromatic	try(Y)	4.8	4.727	0.0516188	0.073	0.073
	Amide	gln(Q)	2.7	2.773	0.0516188	-0.073	-0.073
	Basic	arg(R)	3.2	3.236	0.0254558	-0.036	-0.036
	hydrophylic	met(M)	1.2	1.224	0.0169706	-0.024	-0.024
	Basic	lys(K)	7.4	7.422	0.0155563	-0.022	-0.022
	small	ala(A)	5.8	5.785	0.0106066	0.015	0.015
	small	gly(G)	7.1	7.107	0.00494975	-0.007	-0.007
	hydrophylic	leu(L)	8.1	8.093	0.00494975	0.007	0.007
	Aromatic	phe(F)	3.4	3.406	0.00424264	-0.006	-0.006
	Basic	his(H)	2.7	2.695	0.00353553	0.005	0.005
	nucleophilic	cys(C)	2.7	2.696	0.00282843	0.004	0.004
	Aromatic	trp(W)	1.8	1.797	0.00212132	0.003	0.003

## Sheet: Sheet 4
				Average
			ref	indian	Ref-INdian Ave
								the occurence of this and below amino acids are increased w.r.t REF		S	S	100
	nucleophilic	thr(T)	6.5	6.924	-0.424	0.42				T	T	13	202	220	233
	Amide	asn(N)	7.2	7.557	-0.357	0.36				N	N	101	114	179	468
	hydrophylic	val(V)	6.4	6.484	-0.084	0.08
	Amide	gln(Q)	2.7	2.773	-0.073
	Basic	arg(R)	3.2	3.236	-0.036
	hydrophylic	met(M)	1.2	1.224	-0.024
	Basic	lys(K)	7.4	7.422	-0.022
	small	gly(G)	7.1	7.107	-0.007
	Aromatic	phe(F)	3.4	3.406	-0.006
	nucleophilic	ser(S)	8.3	7.857	0.443						S
	Hydrophilic	ile(I)	6.5	6.348	0.152			the occurence of this and below amino acids are reduced w.r.t REF		ile(I)	I
	acidic	glu(E)	6.2	6.061	0.139					glu(E)	E
	asidic	asp(D)	4.6	4.482	0.118					asp(D)	D
	hydrophylic	pro(P)	3.5	3.406	0.094						P
	Aromatic	try(Y)	4.8	4.727	0.073
	small	ala(A)	5.8	5.785	0.015			their statistical occurence of this and below amino acids are retained w.r.t REF
	hydrophylic	leu(L)	8.1	8.093	0.007
	Basic	his(H)	2.7	2.695	0.005
	nucleophilic	cys(C)	2.7	2.696	0.004
	Aromatic	trp(W)	1.8	1.797	0.003
